# Supplementary material for: The impact of sex on the immune system explored at the single-cell level
Source: Am J Hum Genet. 2026 May 7;113(5):1006–23. doi: 10.1016/j.ajhg.2026.04.003 (PMC13277697; doi:10.1016/j.ajhg.2026.04.003)
Supplement: Data S1. Tables S5–S8, S10–S13, S16, S18, S19, S22, and S23 [file mmc2.zip]

Archive with 1 entries (1 files):
- supptables_final.xlsm
