# Supplementary material for: The impact of sex on the immune system explored at the single-cell level
Source: Am J Hum Genet. 2026 May 7;113(5):1006–23. doi: 10.1016/j.ajhg.2026.04.003 (PMC13277697; doi:10.1016/j.ajhg.2026.04.003)
Supplement: Data S1. Tables S5–S8, S10–S13, S16, S18, S19, S22, and S23 [file mmc2.zip › supptables_final.xlsm]

## Sheet: Table5_Wilcox
		Male biased																									Female biased
Chromosome	Genes	B intermediate	B memory	B naive	CD14 Mono	CD16 Mono	CD4 CTL	CD4 Naive	CD4 Proliferating	CD4 TCM	CD4 TEM	CD8 Naive	CD8 Proliferating	CD8 TCM	CD8 TEM	DC	dnT	gdT	ILC	MAIT	NK Proliferating	NK	NK_CD56bright	Plasmablast	Treg	Recurrence	B intermediate	B memory	B naive	CD14 Mono	CD16 Mono	CD4 CTL	CD4 Naive	CD4 Proliferating	CD4 TCM	CD4 TEM	CD8 Naive	CD8 Proliferating	CD8 TCM	CD8 TEM	DC	dnT	gdT	ILC	MAIT	NK Proliferating	NK	NK_CD56bright	Plasmablast
chrY	RPS4Y1	1	1	1	1	1	1	1	1	1	1	1	1	1	1	1	1	1	1	1	1	1	1	1	1	24	0	0	0	0	0	0	0	0	0	0	0	0	0	0	0	0	0	0	0	0	0	0	0
chrY	DDX3Y	1	1	0	1	1	0	1	1	1	1	1	0	1	1	1	1	1	0	1	1	1	1	0	1	19	0	0	0	0	0	0	0	0	0	0	0	0	0	0	0	0	0	0	0	0	0	0	0
chrY	EIF1AY	1	1	1	1	1	0	1	1	1	1	1	1	1	0	1	1	1	0	1	1	0	1	1	0	19	0	0	0	0	0	0	0	0	0	0	0	0	0	0	0	0	0	0	0	0	0	0	0
chr15	RPLP1	0	0	0	0	1	1	1	0	1	1	1	0	1	1	0	0	1	0	1	0	1	0	0	1	12	0	0	0	0	0	0	0	0	0	0	0	0	0	0	0	0	0	0	0	0	0	0	0
chr18	RPL17	1	0	0	0	1	1	0	0	0	1	0	0	1	0	0	0	0	0	0	0	0	0	0	0	5	0	0	0	0	0	0	0	0	0	0	0	0	0	0	0	0	0	0	0	0	0	0	0
chr1	S100A4	0	0	0	0	0	0	1	0	0	0	1	0	0	0	0	0	0	0	0	0	0	0	0	0	2	0	0	0	0	0	0	0	0	0	0	0	0	0	0	0	0	0	0	0	0	0	0	0
chr1	JUN	0	0	0	0	0	0	0	0	0	0	0	0	0	0	1	0	0	0	0	0	0	0	0	0	1	1	1	1	0	0	0	0	0	0	0	0	0	0	1	0	0	0	0	0	0	1	0	0
chr19	CD79A	0	0	0	0	0	0	0	0	0	0	0	0	0	0	1	0	0	0	0	0	0	0	0	0	1	1	0	1	0	0	0	0	0	0	0	0	0	0	0	0	0	0	0	0	0	0	0	0
chrX	TSC22D3	0	0	0	0	0	0	0	0	0	0	0	0	0	0	1	0	0	0	0	0	0	0	0	0	1	1	0	1	0	0	0	0	0	0	0	0	0	0	0	0	0	0	0	0	0	0	0	0
chrX	CD99	0	0	0	0	0	0	0	0	0	0	0	0	0	0	0	0	0	0	0	0	0	0	1	0	1	0	0	0	0	0	0	0	0	0	0	0	0	0	0	0	0	0	0	0	0	0	0	0
chr14	GZMB	0	0	0	0	0	0	0	0	0	0	0	0	0	1	0	0	0	0	0	0	0	0	0	0	1	0	0	0	0	0	0	0	0	0	0	0	0	0	0	0	0	0	0	0	0	0	0	0
chrY	KDM5D	0	0	0	0	0	0	0	0	0	0	0	0	0	0	0	0	0	0	0	0	0	0	1	0	1	0	0	0	0	0	0	0	0	0	0	0	0	0	0	0	0	0	0	0	0	0	0	0
chr12	KLRC1	0	0	0	0	0	0	0	0	0	0	0	0	0	0	0	0	1	0	0	0	0	0	0	0	1	0	0	0	0	0	0	0	0	0	0	0	0	0	0	0	0	0	0	0	0	0	0	0
chr9	PTGDS	0	0	0	0	0	0	0	0	0	0	0	0	0	0	0	0	0	0	0	0	1	0	0	0	1	0	0	0	0	0	0	0	0	0	0	0	0	0	0	0	0	0	0	0	0	0	0	0
chr12	RP11-1143G9.4	0	0	0	1	0	0	0	0	0	0	0	0	0	0	0	0	0	0	0	0	0	0	0	0	1	0	0	0	0	0	0	0	0	0	0	0	0	0	0	0	0	0	0	0	0	0	0	0
chrY	TTTY15	0	0	0	0	0	0	0	0	0	0	0	0	0	0	0	1	0	0	0	0	0	0	0	0	1	0	0	0	0	0	0	0	0	0	0	0	0	0	0	0	0	0	0	0	0	0	0	0
chrX	RPS4X	0	0	0	0	0	0	0	0	0	0	0	0	0	0	0	0	0	0	0	0	0	0	0	0	0	1	1	1	1	1	1	1	1	1	1	1	1	1	1	1	1	1	1	1	1	1	1	1
chrX	XIST	0	0	0	0	0	0	0	0	0	0	0	0	0	0	0	0	0	0	0	0	0	0	0	0	0	1	1	1	1	1	1	1	1	1	1	1	1	1	1	1	1	1	1	1	1	1	1	1
chrX	EIF1AX	0	0	0	0	0	0	0	0	0	0	0	0	0	0	0	0	0	0	0	0	0	0	0	0	0	1	1	1	1	0	1	1	1	1	1	1	0	1	1	1	1	1	0	1	1	1	1	1
chr21	DONSON	0	0	0	0	0	0	0	0	0	0	0	0	0	0	0	0	0	0	0	0	0	0	0	0	0	1	1	1	1	1	1	0	0	1	1	1	0	0	1	1	0	0	0	1	0	1	1	1
chrX	EIF2S3	0	0	0	0	0	0	0	0	0	0	0	0	0	0	0	0	0	0	0	0	0	0	0	0	0	1	1	1	0	0	0	1	0	1	0	1	0	0	0	0	1	1	0	1	0	0	1	1
chrX	SEPT6	0	0	0	0	0	0	0	0	0	0	0	0	0	0	0	0	0	0	0	0	0	0	0	0	0	0	0	0	0	0	0	1	1	1	1	1	0	1	0	0	1	0	0	0	1	0	0	1
chr4	HOPX	0	0	0	0	0	0	0	0	0	0	0	0	0	0	0	0	0	0	0	0	0	0	0	0	0	0	0	0	0	0	1	0	0	0	0	0	0	0	1	0	0	0	0	0	0	1	1	0
chr5	DUSP1	0	0	0	0	0	0	0	0	0	0	0	0	0	0	0	0	0	0	0	0	0	0	0	0	0	1	0	0	0	0	0	0	0	0	0	0	0	0	1	0	0	0	0	0	0	1	0	0
chr2	DUSP2	0	0	0	0	0	0	0	0	0	0	0	0	0	0	0	0	0	0	0	0	0	0	0	0	0	0	0	0	0	0	0	0	0	0	1	0	0	0	1	0	0	0	0	0	0	1	0	0
chr5	GZMA	0	0	0	0	0	0	0	0	0	0	0	0	0	0	0	0	0	0	0	0	0	0	0	0	0	0	0	0	0	0	1	0	0	0	0	0	0	0	1	0	0	0	0	0	0	1	0	0
chr5	GZMK	0	0	0	0	0	0	0	0	0	0	0	0	0	0	0	0	0	0	0	0	0	0	0	0	0	0	0	0	0	0	0	0	0	0	1	0	0	0	1	0	0	0	0	1	0	0	0	0
chr6	HLA-DPA1	0	0	0	0	0	0	0	0	0	0	0	0	0	0	0	0	0	0	0	0	0	0	0	0	0	1	0	1	0	1	0	0	0	0	0	0	0	0	0	0	0	0	0	0	0	0	0	0
chr11	MALAT1	0	0	0	0	0	0	0	0	0	0	0	0	0	0	0	0	0	0	0	0	0	0	0	0	0	1	0	0	1	1	0	0	0	0	0	0	0	0	0	0	0	0	0	0	0	0	0	0
chrM	MT-ND2	0	0	0	0	0	0	0	0	0	0	0	0	0	0	0	0	0	0	0	0	0	0	0	0	0	0	0	0	0	1	0	0	0	0	0	1	0	0	0	0	0	0	0	1	0	0	0	0
chr9	ANXA1	0	0	0	0	0	0	0	0	0	0	0	0	0	0	0	0	0	0	0	0	0	0	0	0	0	0	0	0	0	1	1	0	0	0	0	0	0	0	0	0	0	0	0	0	0	0	0	0
chr17	CCL5	0	0	0	0	0	0	0	0	0	0	0	0	0	0	0	0	0	0	0	0	0	0	0	0	0	0	0	0	0	0	1	0	0	0	0	0	0	1	0	0	0	0	0	0	0	0	0	0
chr19	EMP3	0	0	0	0	0	0	0	0	0	0	0	0	0	0	0	0	0	0	0	0	0	0	0	0	0	1	0	0	1	0	0	0	0	0	0	0	0	0	0	0	0	0	0	0	0	0	0	0
chr1	FCGR3A	0	0	0	0	0	0	0	0	0	0	0	0	0	0	0	0	0	0	0	0	0	0	0	0	0	0	0	0	0	1	0	0	0	0	0	0	0	0	0	0	0	0	0	0	0	1	0	0
chr6	HLA-A	0	0	0	0	0	0	0	0	0	0	0	0	0	0	0	0	0	0	0	0	0	0	0	0	0	0	0	0	0	1	1	0	0	0	0	0	0	0	0	0	0	0	0	0	0	0	0	0
chr6	HLA-DQB1	0	0	0	0	0	0	0	0	0	0	0	0	0	0	0	0	0	0	0	0	0	0	0	0	0	1	0	1	0	0	0	0	0	0	0	0	0	0	0	0	0	0	0	0	0	0	0	0
chr19	IER2	0	0	0	0	0	0	0	0	0	0	0	0	0	0	0	0	0	0	0	0	0	0	0	0	0	1	0	0	0	0	0	0	0	0	0	0	0	0	0	0	0	0	0	0	0	1	0	0
chr11	IFITM2	0	0	0	0	0	0	0	0	0	0	0	0	0	0	0	0	0	0	0	0	0	0	0	0	0	0	0	0	0	1	0	0	0	0	0	0	0	0	0	0	0	0	0	0	0	1	0	0
chr6	LTB	0	0	0	0	0	0	0	0	0	0	0	0	0	0	0	0	0	0	0	0	0	0	0	0	0	0	0	0	0	0	0	0	0	0	0	1	0	0	0	0	0	1	0	0	0	0	0	0
chr1	RGS2	0	0	0	0	0	0	0	0	0	0	0	0	0	0	0	0	0	0	0	0	0	0	0	0	0	1	0	0	1	0	0	0	0	0	0	0	0	0	0	0	0	0	0	0	0	0	0	0
chr12	UBC	0	0	0	0	0	0	0	0	0	0	0	0	0	0	0	0	0	0	0	0	0	0	0	0	0	1	0	0	0	0	1	0	0	0	0	0	0	0	0	0	0	0	0	0	0	0	0	0
chr19	ZFP36	0	0	0	0	0	0	0	0	0	0	0	0	0	0	0	0	0	0	0	0	0	0	0	0	0	1	0	1	0	0	0	0	0	0	0	0	0	0	0	0	0	0	0	0	0	0	0	0
chr5	CD14	0	0	0	0	0	0	0	0	0	0	0	0	0	0	0	0	0	0	0	0	0	0	0	0	0	0	0	0	1	0	0	0	0	0	0	0	0	0	0	0	0	0	0	0	0	0	0	0
chr1	CD160	0	0	0	0	0	0	0	0	0	0	0	0	0	0	0	0	0	0	0	0	0	0	0	0	0	0	0	0	0	0	0	0	0	0	0	0	0	0	0	0	0	0	0	0	0	1	0	0
chr1	CD2	0	0	0	0	0	0	0	0	0	0	0	0	0	0	0	0	0	0	0	0	0	0	0	0	0	0	0	0	0	0	1	0	0	0	0	0	0	0	0	0	0	0	0	0	0	0	0	0
chr12	CD69	0	0	0	0	0	0	0	0	0	0	0	0	0	0	0	0	0	0	0	0	0	0	0	0	0	0	0	1	0	0	0	0	0	0	0	0	0	0	0	0	0	0	0	0	0	0	0	0
chr17	CD7	0	0	0	0	0	0	0	0	0	0	0	0	0	0	0	0	0	0	0	0	0	0	0	0	0	0	0	0	0	0	0	0	0	0	0	0	0	0	0	0	0	0	0	0	0	1	0	0
chr5	CD74	0	0	0	0	0	0	0	0	0	0	0	0	0	0	0	0	0	0	0	0	0	0	0	0	0	1	0	0	0	0	0	0	0	0	0	0	0	0	0	0	0	0	0	0	0	0	0	0
chr15	CIB1	0	0	0	0	0	0	0	0	0	0	0	0	0	0	0	0	0	0	0	0	0	0	0	0	0	1	0	0	0	0	0	0	0	0	0	0	0	0	0	0	0	0	0	0	0	0	0	0
chr2	CXCR4	0	0	0	0	0	0	0	0	0	0	0	0	0	0	0	0	0	0	0	0	0	0	0	0	0	0	0	1	0	0	0	0	0	0	0	0	0	0	0	0	0	0	0	0	0	0	0	0
chr1	FCER1G	0	0	0	0	0	0	0	0	0	0	0	0	0	0	0	0	0	0	0	0	0	0	0	0	0	0	0	0	0	0	0	0	0	0	0	0	0	0	0	0	0	0	0	0	0	1	0	0
chr4	FGFBP2	0	0	0	0	0	0	0	0	0	0	0	0	0	0	0	0	0	0	0	0	0	0	0	0	0	0	0	0	0	0	1	0	0	0	0	0	0	0	0	0	0	0	0	0	0	0	0	0
chrX	FLNA	0	0	0	0	0	0	0	0	0	0	0	0	0	0	0	0	0	0	0	0	0	0	0	0	0	0	0	0	0	0	1	0	0	0	0	0	0	0	0	0	0	0	0	0	0	0	0	0
chr11	FTH1	0	0	0	0	0	0	0	0	0	0	0	0	0	0	0	0	0	0	0	0	0	0	0	0	0	0	0	0	1	0	0	0	0	0	0	0	0	0	0	0	0	0	0	0	0	0	0	0
chr1	G0S2	0	0	0	0	0	0	0	0	0	0	0	0	0	0	0	0	0	0	0	0	0	0	0	0	0	0	0	0	1	0	0	0	0	0	0	0	0	0	0	0	0	0	0	0	0	0	0	0
chr1	GBP2	0	0	0	0	0	0	0	0	0	0	0	0	0	0	0	0	0	0	0	0	0	0	0	0	0	0	0	0	0	1	0	0	0	0	0	0	0	0	0	0	0	0	0	0	0	0	0	0
chr14	GZMH	0	0	0	0	0	0	0	0	0	0	0	0	0	0	0	0	0	0	0	0	0	0	0	0	0	0	0	0	0	0	1	0	0	0	0	0	0	0	0	0	0	0	0	0	0	0	0	0
chr17	H3F3B	0	0	0	0	0	0	0	0	0	0	0	0	0	0	0	0	0	0	0	0	0	0	0	0	0	1	0	0	0	0	0	0	0	0	0	0	0	0	0	0	0	0	0	0	0	0	0	0
chr6	HLA-C	0	0	0	0	0	0	0	0	0	0	0	0	0	0	0	0	0	0	0	0	0	0	0	0	0	0	0	0	0	0	1	0	0	0	0	0	0	0	0	0	0	0	0	0	0	0	0	0
chrX	IL2RG	0	0	0	0	0	0	0	0	0	0	0	0	0	0	0	0	0	0	0	0	0	0	0	0	0	0	0	0	0	0	1	0	0	0	0	0	0	0	0	0	0	0	0	0	0	0	0	0
chr10	KLF6	0	0	0	0	0	0	0	0	0	0	0	0	0	0	0	0	0	0	0	0	0	0	0	0	0	1	0	0	0	0	0	0	0	0	0	0	0	0	0	0	0	0	0	0	0	0	0	0
chr1	LAPTM5	0	0	0	0	0	0	0	0	0	0	0	0	0	0	0	0	0	0	0	0	0	0	0	0	0	1	0	0	0	0	0	0	0	0	0	0	0	0	0	0	0	0	0	0	0	0	0	0
chr22	LGALS1	0	0	0	0	0	0	0	0	0	0	0	0	0	0	0	0	0	0	0	0	0	0	0	0	0	0	0	0	0	0	1	0	0	0	0	0	0	0	0	0	0	0	0	0	0	0	0	0
chr22	LGALS2	0	0	0	0	0	0	0	0	0	0	0	0	0	0	0	0	0	0	0	0	0	0	0	0	0	0	0	0	1	0	0	0	0	0	0	0	0	0	0	0	0	0	0	0	0	0	0	0
chr14	LGALS3	0	0	0	0	0	0	0	0	0	0	0	0	0	0	0	0	0	0	0	0	0	0	0	0	0	0	0	0	1	0	0	0	0	0	0	0	0	0	0	0	0	0	0	0	0	0	0	0
chr4	LYAR	0	0	0	0	0	0	0	0	0	0	0	0	0	0	0	0	0	0	0	0	0	0	0	0	0	0	0	0	0	0	0	0	0	0	0	0	0	1	0	0	0	0	0	0	0	0	0	0
chr16	MT2A	0	0	0	0	0	0	0	0	0	0	0	0	0	0	0	0	0	0	0	0	0	0	0	0	0	0	0	0	1	0	0	0	0	0	0	0	0	0	0	0	0	0	0	0	0	0	0	0
chr14	NFKBIA	0	0	0	0	0	0	0	0	0	0	0	0	0	0	0	0	0	0	0	0	0	0	0	0	0	0	0	0	1	0	0	0	0	0	0	0	0	0	0	0	0	0	0	0	0	0	0	0
chr19	NKG7	0	0	0	0	0	0	0	0	0	0	0	0	0	0	0	0	0	0	0	0	0	0	0	0	0	0	0	0	0	0	0	0	0	0	0	0	0	0	0	0	0	0	0	1	0	0	0	0
chr19	PLAUR	0	0	0	0	0	0	0	0	0	0	0	0	0	0	0	0	0	0	0	0	0	0	0	0	0	0	0	0	1	0	0	0	0	0	0	0	0	0	0	0	0	0	0	0	0	0	0	0
chr1	S100A10	0	0	0	0	0	0	0	0	0	0	0	0	0	0	0	0	0	0	0	0	0	0	0	0	0	0	0	0	1	0	0	0	0	0	0	0	0	0	0	0	0	0	0	0	0	0	0	0
chr1	S100A11	0	0	0	0	0	0	0	0	0	0	0	0	0	0	0	0	0	0	0	0	0	0	0	0	0	0	0	0	1	0	0	0	0	0	0	0	0	0	0	0	0	0	0	0	0	0	0	0
chr1	S100A8	0	0	0	0	0	0	0	0	0	0	0	0	0	0	0	0	0	0	0	0	0	0	0	0	0	0	0	0	1	0	0	0	0	0	0	0	0	0	0	0	0	0	0	0	0	0	0	0
chrX	SAT1	0	0	0	0	0	0	0	0	0	0	0	0	0	0	0	0	0	0	0	0	0	0	0	0	0	1	0	0	0	0	0	0	0	0	0	0	0	0	0	0	0	0	0	0	0	0	0	0
chrX	SMC1A	0	0	0	0	0	0	0	0	0	0	0	0	0	0	0	0	0	0	0	0	0	0	0	0	0	0	0	0	0	0	0	0	0	0	0	0	0	0	0	0	0	0	0	0	1	0	0	0
chr13	TPT1	0	0	0	0	0	0	0	0	0	0	0	0	0	0	0	0	0	0	0	0	0	0	0	0	0	0	0	0	0	0	0	0	0	0	0	0	0	0	0	0	0	0	0	0	0	0	1	0
chr19	TYROBP	0	0	0	0	0	0	0	0	0	0	0	0	0	0	0	0	0	0	0	0	0	0	0	0	0	0	0	0	0	0	0	0	0	0	0	0	0	0	0	0	0	0	0	1	0	0	0	0
chr1	XCL2	0	0	0	0	0	0	0	0	0	0	0	0	0	0	0	0	0	0	0	0	0	0	0	0	0	0	0	0	0	0	0	0	0	0	0	0	0	0	0	0	0	0	0	0	0	1	0	0
[truncated: 41 more columns]

## Sheet: Table6_summary_degs_overlaps
Cell markers overlap	Markers	XY genes overlap	P value	FDR		Azimuth overlap	Markers	XY genes overlap	P value	FDR				Male	Female	Total
B intermediate	66	3	0.34909	1		B intermediate	7	0	1	1			Totals	16	65	78				B intermediate	B memory	B naive	CD14 Mono	CD16 Mono	CD4 CTL	CD4 Naive	CD4 Proliferating	CD4 TCM	CD4 TEM	CD8 Naive	CD8 Proliferating	CD8 TCM	CD8 TEM	DC	dnT	gdT	ILC	MAIT	NK Proliferating	NK	NK_CD56bright	Plasmablast	Treg
B memory	68	3	0.36649	1		B memory	9	0	1	1			Unique	10	36	43			Female
B naive	63	1	0.86913	1		B naive	8	0	1	1			%	0.625	0.553846	0.551282			Unique and known	3	0	2	4	1	6	0	0	0	0	0	0	1	0	0	0	0	0	1	1	1	1	0	0	21		Female	Unique	Recurrent
CD14 Mono	333	10	0.61451	1		CD14 Mono	10	0	1	1									Recurrent and known	7	5	7	4	6	5	5	4	6	6	7	2	4	6	4	5	5	2	6	4	7	5	6	5			Known	21	13	34
CD16 Mono	490	16	0.4889	1		CD16 Mono	10	0	1	1			Novel	7	29	36			Unique and novel	3	0	0	7	0	1	0	0	0	0	0	0	0	0	0	0	0	0	1	0	3	0	0	0	15		Novel	15	16	31
CD4 CTL	15	0	1	1		CD4 CTL	10	0	1	1			Unique and novel	4	15	19			Recurrent and novel	10	1	4	3	4	5	0	0	0	1	1	0	1	4	0	0	0	0	1	0	5	1	0	0				36	29	65
CD4 Naive	71	3	0.39244	1		CD4 Naive	10	0	1	1			%	0.571429	0.517241	0.527778
CD4 TCM	20	1	0.47533	1		CD4 Proliferating	9	0	1	1									Male
CD4 TEM	10	0	1	1		CD4 TCM	9	0	1	1			chrY	5	0	5			Unique and known	0	0	0	0	0	0	0	0	0	0	0	0	0	1	1	1	0	0	0	0	1	0	2	0	6		Male	Unique	Recurrent
CD8 Naive	44	1	0.75821	1		CD4 TEM	8	0	1	1			chrX	3	9	11			Recurrent and known	3	3	2	3	3	1	3	3	3	3	3	2	3	2	3	3	3	1	3	3	2	3	2	2			Known	6	3	9
CD8 TCM	6	0	1	1		CD8 Naive	9	0	1	1			%	0.0641026	0.115385	0.141026			Unique and novel	0	0	0	1	0	0	0	0	0	0	0	0	0	0	2	0	1	0	0	0	0	0	0	0	4		Novel	4	3	7
CD8 TEM	55	3	0.25342	1		CD8 Proliferating	8	0	1	1									Recurrent and novel	0	0	0	0	0	0	0	0	0	0	0	0	0	0	2	0	0	0	0	0	0	0	0	0				10	6	16
DC	228	10	0.18988	1		CD8 TCM	8	0	1	1			With known
dnT	10	2	0.0382	0.687583		CD8 TEM	8	0	1	1			Overlaps	13	19	42				6	0	2	11	1	7	0	0	0	0	0	0	1	0	0	0	0	0	2	1	4	1	0	0	36
gdT	6	0	1	1		DC	35	2	0.30539	1			Consistent	8	18	26				0	0	0	1	0	0	0	0	0	0	0	0	0	1	3	1	1	0	0	0	1	0	2	0	10			Unique	Recurrent
MAIT	28	0	1	1		dnT	8	0	1	1			Inconsistent	1	5	6																														Known	27	16	42
NK	161	6	0.40321	1		gdT	5	0	1	1																																				Novel	19	19	36
NK Proliferating	246	9	0.37948	1		ILC	8	0	1	1																																					46	35	78
NK_CD56bright	42	0	1	1		MAIT	10	0	1	1
Plasmablast	331	8	0.82762	1		NK	9	0	1	1
Treg	2	0	1	1		NK Proliferating	8	0	1	1
CD4 Proliferating	1	0	1	1		NK_CD56bright	9	0	1	1
						Plasmablast	9	0	1	1
						Treg	9	1	0.25187	1
[truncated: 1 more columns]

## Sheet: Table7_deg_downsampling_stats
Celltype	Cells	Genes tested	Average DEGs	Overlap	Overlap with DEGs	Average males	Average females	Total individuals	Average cells per male	Average cells per female	Average cells per individual
B intermediate	500	2585.94	5.211	3	6	131.1	199.603	330.703	1.42887	1.56869	1.51295
	1000	2493.56	5.847	4	13	207.431	308.583	516.014	1.80743	2.02757	1.93876
	5000	2385.55	21.686	5	33	376.442	526.442	902.884	4.97925	5.93821	5.53817
	10000	2364.64	31.458	8	33	404.079	555.475	959.554	9.27362	11.2571	10.4217
	20000	2351.21	33.56	25	33	414.03	562.78	976.81	18.1222	22.2058	20.4749
	30000	2350.51	33.24	29	33	415.83	563.91	979.74	27.0491	33.2539	30.6204
	33194	2351	33	33	33	416	564	980	29.9038	36.7979	33.8714
B memory	1000	2376.42	5.025	4	8	211.704	336.822	548.526	1.70799	1.89677	1.82368
	5000	2273.64	10.07	5	8	378.74	535.88	914.62	4.78435	5.94966	5.46698
	10000	2254.13	10.7067	7	10	406.293	557.647	963.94	8.90429	11.4453	10.3742
	20000	2244.45	10.71	8	10	415.265	563.505	978.77	17.4299	22.6475	20.4338
	23708	2247	10	10	10	416	564	980	20.6298	26.8191	24.1918
B naive	1000	1922.72	4.406	4	6	210.075	330.697	540.772	1.73338	1.92433	1.84994
	5000	1830.43	9.86	4	11	373.04	527.42	900.46	4.87997	6.02961	5.5531
	10000	1816.84	14.59	5	15	399.58	555.06	954.64	9.06856	11.4883	10.4753
	20000	1809.04	15.1	8	15	409.61	563.08	972.69	17.756	22.6028	20.5616
	50000	1808.08	14.52	10	15	413.68	564.96	978.64	43.9951	56.2875	51.0914
	71374	1811	15	15	15	415	565	980	62.5663	80.3699	72.8306
CD14 Mono	1000	3091.52	5.74	3	6	213.13	261.39	474.52	2.25788	1.98721	2.10839
	5000	2981.58	18.01	5	20	349.87	463.92	813.79	6.88581	5.58702	6.14471
	10000	2961.04	23.6	5	25	384.94	519.3	904.24	12.504	9.9897	11.0595
	20000	2944.82	26.05	15	26	403.31	549.48	952.79	23.876	18.8744	20.9911
	38908	2936	26	26	26	410	561	971	45.6878	35.9643	40.07
CD16 Mono	1000	3836.4	5.57	5	5	214.21	272.19	486.4	2.13153	1.99775	2.05664
	5000	3723.35	16.52	5	17	350.61	471.35	821.96	6.51862	5.76092	6.08367
	10000	3700.97	17.99	10	17	383.2	522.76	905.96	11.9142	10.3972	11.0384
	15341	3697	17	17	17	397	541	938	17.6599	15.3974	16.355
CD4 CTL	1000	2168.86	6.64	3	8	173.73	242.45	416.18	2.49721	2.33868	2.40416
	5000	2094.29	27.17	8	27	301.02	420.21	721.23	7.19234	6.74932	6.93341
	10000	2082.69	28.01	18	27	339.27	483.22	822.49	12.7428	11.7487	12.1584
	11680	2080	27	27	27	347	495	842	14.5504	13.396	13.8717
CD4 Naive	1000	2077.29	5	3	6	227.84	349.21	577.05	1.653	1.78621	1.7336
	5000	1985.56	10.2	4	10	389.03	541.96	930.99	4.86351	5.7352	5.37086
	10000	1969.86	10.77	6	10	407.73	560.52	968.25	9.28377	11.0877	10.328
	20000	1958.95	10.54	7	10	413.17	564.56	977.73	18.2888	22.0415	20.4556
	100000	1951.84	10.38	9	10	415.98	565	980.98	90.9005	110.066	101.939
	303555	1947	10	10	10	416	565	981	275.74	334.242	309.434
CD4 TCM	1000	2479.95	5.76	3	7	251.63	342.05	593.68	1.6756	1.69167	1.68485
	5000	2373.37	10.15	5	10	403.22	549.1	952.32	5.24335	5.25575	5.25042
	10000	2348.29	10.4	6	10	413.95	563.18	977.13	10.2114	10.2508	10.2341
	20000	2334.64	10.36	8	10	415.63	564.9	980.53	20.3377	20.4409	20.3971
	100000	2322.64	10	10	10	415.98	565	980.98	101.607	102.183	101.939
	251068	2319	10	10	10	416	565	981	255.183	256.481	255.931
CD4 TEM	1000	2387.38	5.96	3	7	228.77	333.84	562.61	1.73772	1.80555	1.77793
	5000	2274.41	12.07	5	12	388.19	536.26	924.45	5.13899	5.6048	5.40893
	10000	2257.59	13.01	5	13	409.3	558.61	967.91	9.72127	10.779	10.3316
	20000	2247.43	12.75	11	13	414.5	564.38	978.88	19.2318	21.3127	20.4315
	24266	2247	13	13	13	415	565	980	23.2892	25.8425	24.7612
CD8 Naive	1000	2312.87	5.52	3	6	202.71	299.73	502.44	1.90111	2.05215	1.99097
	5000	2203.85	12.36	4	13	359.92	496.96	856.88	5.32937	6.20316	5.83573
	10000	2182.8	13.55	6	13	394.89	536.09	930.98	9.7319	11.4861	10.7417
	20000	2175.69	13.4	10	13	410.71	555.93	966.64	18.7002	22.1611	20.6904
	57914	2169	13	13	13	416	565	981	53.4808	63.1257	59.0357
CD8 TCM	1000	2494.49	6.41	4	6	238.59	308.44	547.03	1.87274	1.79505	1.82871
	5000	2378.24	11.57	7	11	389.11	523.9	913.01	5.70614	5.30636	5.47659
	10000	2358.17	11.34	11	11	409.07	553.63	962.7	10.8471	10.0479	10.3875
	10724	2356	11	11	11	410	555	965	11.6049	10.7495	11.113
CD8 TEM	1000	2348.26	4.32	3	5	239.29	311.1	550.39	1.84329	1.79774	1.81742
	5000	2259.69	9.11	3	10	389.27	518.18	907.45	5.70501	5.36443	5.5103
	10000	2242.39	12.61	5	13	408.99	551.28	960.27	10.8458	10.0936	10.4139
	20000	2235.07	13.81	6	14	415.16	561.92	977.08	21.3238	19.838	20.4692
	100000	2229.94	13.62	10	14	416	564.98	980.98	106.562	98.5348	101.939
	178401	2228	14	14	14	416	565	981	190.007	175.855	181.856
DC	1000	3717.17	5.51	5	6	247.12	294.31	541.43	1.97592	1.74052	1.84757
	5000	3579.1	11.36	6	10	391.21	510.65	901.86	6.25101	5.00295	5.54423
	6596	3561	12	12	12	399	529	928	8.08772	6.36862	7.10776
dnT	1000	3419.46	6.5	5	8	227.15	326.05	553.2	1.77814	1.8295	1.80819
	2939	3322	10	10	10	354	489	843	3.33616	3.59509	3.48636
gdT	1000	2340.97	5.25	3	6	196.59	259.32	455.91	2.39525	2.04359	2.19473
	4883	2248	11	11	11	337	468	805	6.84273	5.50641	6.06584
MAIT	1000	2615.78	6.14	3	8	206.5	300.53	507.03	1.78524	2.10333	1.9732
	5000	2502.79	13.09	6	13	365.61	489.77	855.38	5.0269	6.45735	5.84576
	10000	2480.73	13.78	10	14	397.55	530.45	928	9.24101	11.9268	10.776
	12286	2475	14	14	14	403	540	943	11.1935	14.3981	13.0286
NK_CD56bright	1000	2712.57	4.73	3	5	225.43	334.45	559.88	1.66555	1.86868	1.78669
	5000	2586.12	10.13	5	10	388.67	531.34	920.01	4.83469	5.87398	5.43486
	8259	2569	10	10	10	408	551	959	7.62745	9.3412	8.6121
NK Proliferating	1000	4315.13	5.38	5	6	263.76	304.88	568.64	1.86202	1.66996	1.759
	3215	4196	8	8	8	392	484	876	4.02806	3.38016	3.67009
NK	1000	2579.92	4.1	3	5	258.57	319.47	578.04	1.79334	1.67986	1.73067
	5000	2472.74	12.45	4	17	402.1	536.89	938.99	5.76369	4.99655	5.32506
	10000	2451.76	17.61	5	20	413.65	559.96	973.61	11.1871	9.59455	10.2711
	20000	2443.55	18.28	9	20	415.69	564.2	979.89	22.2843	19.0299	20.4105
	100000	2438.71	18.8421	15	20	416	565	981	111.32	95.0283	101.937
	171757	2439	20	20	20	416	565	981	191.204	163.214	175.084
Plasmablast	1000	3514.08	6.27	5	7	206.64	275.52	482.16	2.16126	2.01055	2.07478
	3602	3416	13	13	13	341	446	787	4.74487	4.44843	4.57687
Treg	1000	2124.48	4.26	3	4	239.05	348.15	587.2	1.66596	1.72935	1.70346
	5000	2024.84	8.15	4	8	398.55	549.03	947.58	4.99675	5.48005	5.27678
	10000	2002.69	8.11	6	8	413.3	562.72	976.02	9.64811	10.6847	10.2457
	20000	1988.89	7.59	7	8	415.9	564.96	980.86	19.1654	21.292	20.3903
	28843	1982	8	8	8	416	565	981	27.649	30.692	29.4016

## Sheet: Table8_deg_downsampling
	Unique				Appearing in at least 1% of runs									Appearing in at least 10% of runs									Appearing in at least 50% of runs									Appearing in at least 80% of runs										Appearing in at least 1% of runs
				Cells	Downsampled cells									Downsampled cells									Downsampled cells									Downsampled cells										Downsampled cells
	Joint	Female	Male		500	1000	5000	10000	20000	30000	50000	100000		500	1000	5000	10000	20000	30000	50000	100000		500	1000	5000	10000	20000	30000	50000	100000		500	1000	5000	10000	20000	30000	50000	100000			500	1000	5000	10000	20000	30000	50000	100000
B intermediate	10	10	0	33194	3	7	10	10	10	10				0	0	8	10	10	10				0	0	4	9	10	10				0	0	1	5	7	9					0.3	0.7	1	1	1	1
B memory				23708
B naive	2	2	0	71374		0	2	2	2		2				0	0	2	2		2				0	0	0	2		2				0	0	0	0		1						1	1	1		1
CD14 Mono	16	14	2	38908		5	16	16	16						1	11	15	16						0	6	12	15						0	2	8	14							0.3125	1	1	1
CD16 Mono	2	2	0	15341		0	2	2							0	2	2							0	1	2							0	0	2									1	1
CD4 CTL	12	9	3	11680		5	12	12							1	12	12							0	8	11							0	4	9								0.416667	1	1
CD4 Naive				303555
CD4 Proliferating				556
CD4 TCM				251068
CD4 TEM				24266
CD8 Naive				57914
CD8 Proliferating				256
CD8 TCM		1	0	10724
CD8 TEM		0	1	178401
DC	2	1	4	6596		1	2								0	2								0	1								0	1									0.5	1
dnT	3	2	1	2939		3									1									1									1										1
gdT		0	1	4883
ILC				315
MAIT	2	2	0	12286		0	2	2							0	1	2							0	1	2							0	0	0									1	1
NK Proliferating	2	2	0	3215		1									1									0									0										0.5
NK	5	4	1	171757		4	5	5	5			5			1	5	5	5			5			0	3	5	5			5			0	2	3	4			5				0.8	1	1	1			1
NK_CD56bright		1	0	8259
Plasmablast	3	1	2	3602		3									1									1									1										1
Treg		0	0	28843
					Appearing in at least 1% of runs									Appearing in at least 10% of runs									Appearing in at least 50% of runs									Appearing in at least 80% of runs										Appearing in at least 1% of runs
	All			Cells	Downsampled cells									Downsampled cells									Downsampled cells									Downsampled cells										Downsampled cells
	Joint	Female	Male		500	1000	5000	10000	20000	30000	50000	100000		500	1000	5000	10000	20000	30000	50000	100000		500	1000	5000	10000	20000	30000	50000	100000		500	1000	5000	10000	20000	30000	50000	100000			500	1000	5000	10000	20000	30000	50000	100000
B intermediate	33	28	5	33194	18	28	33	33	33	33				5	6	28	33	33	33				5	5	18	31	33	33				5	5	11	24	30	32					0.545455	0.848485	1	1	1	1
B memory	10	7	3	23708		9	10	10	10						5	8	10	10						5	8	8	10						4	8	8	9							0.9	1	1	1
B naive	15	13	2	71374		12	15	15	15		15				4	11	15	15		15				4	7	11	15		15				4	6	8	11		13					0.8	1	1	1		1
CD14 Mono	26	21	5	38908		12	26	26	26						6	20	25	26						5	13	21	25						5	9	15	23							0.461538	1	1	1
CD16 Mono	17	12	5	15341		9	17	17							5	17	17							5	13	17							5	7	14								0.529412	1	1
CD4 CTL	27	19	8	11680		18	27	27							8	27	27							6	22	26							4	15	24								0.666667	1	1
CD4 Naive	10	5	5	303555		8	10	10	10			10			6	10	10	10			10			5	9	10	10			10			4	8	8	9			10				0.8	1	1	1			1
CD4 Proliferating	7	4	3	556
CD4 TCM	10	6	4	251068		8	10	10	10			10			7	10	10	10			10			5	9	10	10			10			5	8	9	10			10				0.8	1	1	1			1
CD4 TEM	13	7	6	24266		10	13	13	13						7	12	13	13						5	11	13	13						4	9	11	11							0.769231	1	1	1
CD8 Naive	13	8	5	57914		10	13	13	13						6	13	13	13						5	10	13	13						5	9	9	12							0.769231	1	1	1
CD8 Proliferating	4	2	2	256
CD8 TCM	11	6	5	10724		10	11	11							6	11	11							6	11	11							5	10	11								0.909091	1	1
CD8 TEM	14	10	4	178401		7	14	14	14			14			5	10	13	14			14			4	7	11	13			14			3	5	8	10			13				0.5	1	1	1			1
DC	12	5	7	6596		8	12								6	10								5	8								5	8									0.666667	1
dnT	11	7	4	2939		11									8									6									6										1
gdT	10	5	5	4883		10									6									6									4										1
ILC	3	2	1	315
MAIT	14	9	5	12286		11	14	14							8	13	14							6	10	14							5	9	11								0.785714	1	1
NK Proliferating	9	6	3	3215		8									6									5									5										0.888889
NK	20	16	4	171757		12	20	20	20			20			5	17	20	20			20			4	9	18	19			20			3	7	11	14			16				0.6	1	1	1			1
NK_CD56bright	10	7	3	8259		8	10								5	10								5	10								4	8									0.8	1
Plasmablast	12	7	5	3602		12									7									6									5										1
Treg	8	5	3	28843		7	8	8	8						4	8	8	8						4	8	7	8						3	7	7	7							0.875	1	1	1

## Sheet: Table10_joint_eqtls
cell_type	GeneID	Gene_EnsemblID	rsID	Chromosome	Position	SNP_assessed_allele	rho_correlation_coefficient	S.statistics	pvalue	qvalue	localFDR	global_qvalue
B_intermediate	ABHD11	ENSG00000106077	rs4717822	7	73243786	G	0.145	128408146	5.78e-06	0.00412	0.02441	0.00374837
B_intermediate	AC006369.2	ENSG00000236213	rs11688493	2	37887646	G	0.178	123568109	2.79e-08	6.17e-05	0.0003134	2.98e-05
B_intermediate	AC023590.1	ENSG00000225885	rs2514611	8	119665997	A	-0.263	189758731	9.4e-17	3.71e-13	1.21e-05	2.9e-13
B_intermediate	AC079767.4	ENSG00000224137	rs13428736	2	208526245	C	0.312	103370218	3.02e-23	4.92e-19	2.56e-05	1.57e-19
B_intermediate	AC090186.1	ENSG00000232941	rs6986081	8	52540001	G	0.139	129317508	1.4e-05	0.005827	0.04358	0.00810828
B_intermediate	AC104653.1	ENSG00000228857	rs10185135	2	114586483	A	0.173	124198450	5.93e-08	0.0001115	0.0005249	5.97e-05
B_intermediate	ACCS	ENSG00000110455	rs2074038	11	44087989	T	0.156	126790237	1.09e-06	0.001516	0.0108	0.0008466
B_intermediate	ACYP2	ENSG00000170634	rs2949815	2	54198295	T	-0.187	178271108	5.12e-09	1.48e-05	2.56e-05	6.24e-06
B_intermediate	ADAMTS6	ENSG00000049192	rs370763	5	64355060	A	0.173	124269048	6.44e-08	0.0002081	0.00219	6.44e-05
B_intermediate	AHI1	ENSG00000135541	rs58761508	6	135835901	G	0.277	108563641	1.59e-18	1.31e-14	1.81e-05	5.78e-15
B_intermediate	AKAP13	ENSG00000170776	rs8034676	15	86159262	G	-0.158	173941443	8.3e-07	0.001682	0.02099	0.00066185
B_intermediate	ALOX5AP	ENSG00000132965	rs6490478	13	31276728	T	-0.159	174153000	6.6e-07	0.0009527	0.002622	0.00053824
B_intermediate	ANXA4	ENSG00000196975	rs6711807	2	69946670	C	0.234	115149462	1.96e-13	9.93e-10	2.56e-05	4.34e-10
B_intermediate	ANXA6	ENSG00000197043	rs3815725	5	150518532	G	0.177	123669245	3.15e-08	0.0001083	0.0009735	3.34e-05
B_intermediate	AP003774.1	ENSG00000236935	rs479777	11	64107477	C	0.228	116042440	8.11e-13	3.23e-09	2.78e-05	1.67e-09
B_intermediate	AP1S3	ENSG00000152056	rs6711768	2	224685337	G	0.179	123359501	2.16e-08	4.95e-05	0.0001672	2.36e-05
B_intermediate	APOLD1	ENSG00000178878	rs2417274	12	13553378	G	0.159	126300356	6.44e-07	0.001518	0.01023	0.00052641
B_intermediate	ARHGAP24	ENSG00000138639	rs56266001	4	86573104	T	-0.395	209557487	2.16e-37	1.26e-33	1.23e-05	2.53e-33
B_intermediate	ARHGEF3	ENSG00000163947	rs28641188	3	56764931	T	0.174	124160529	5.67e-08	0.0001427	0.0008911	5.73e-05
B_intermediate	ARL14EP	ENSG00000152219	rs56340204	11	30346097	T	-0.183	177743789	9.96e-09	2.5e-05	2.78e-05	1.16e-05
B_intermediate	ARL16	ENSG00000214087	rs61065803	17	79638049	C	-0.251	187987216	2.25e-15	2.72e-11	4.22e-05	6.09e-12
B_intermediate	ASCL2	ENSG00000183734	rs2521269	11	2321095	A	0.153	127243232	1.76e-06	0.002277	0.01446	0.00130122
B_intermediate	ATHL1	ENSG00000142102	rs2242565	11	295343	A	0.151	127585578	2.51e-06	0.003066	0.01935	0.00178841
B_intermediate	ATM	ENSG00000149311	rs12801988	11	108357747	T	-0.167	175264609	1.92e-07	0.0003397	0.002493	0.0001749
B_intermediate	ATP10D	ENSG00000145246	rs62309671	4	48583123	T	0.149	127884316	3.41e-06	0.002753	0.0435	0.00235077
B_intermediate	ATP8A1	ENSG00000124406	rs9995629	4	42599135	A	0.175	123953738	4.43e-08	4.46e-05	0.001926	4.57e-05
B_intermediate	B4GALT1	ENSG00000086062	rs12352863	9	33116941	C	0.148	127954834	3.67e-06	0.003695	0.0273	0.00250581
B_intermediate	BAX	ENSG00000087088	rs17272666	19	49356294	C	-0.149	172662822	3.17e-06	0.005029	0.04112	0.00220305
B_intermediate	BCAS4	ENSG00000124243	rs12481137	20	49516100	T	-0.158	173911423	8.57e-07	0.0007696	0.01872	0.00068154
B_intermediate	BCL2A1	ENSG00000140379	rs62006296	15	80311261	T	0.317	102559314	4.82e-24	1.02e-18	3.89e-05	2.67e-20
B_intermediate	BET1L	ENSG00000177951	rs3830001	11	247200	T	-0.151	172925767	2.42e-06	0.002973	0.01861	0.0017306
B_intermediate	BICD2	ENSG00000185963	rs2296080	9	95491094	C	0.218	117422746	6.75e-12	1.47e-08	1.68e-05	1.25e-08
B_intermediate	BLK	ENSG00000136573	rs2409780	8	11337587	C	-0.311	196952049	4.25e-23	2.25e-19	1.21e-05	2.19e-19
B_intermediate	BRK1	ENSG00000254999	rs73117481	3	10160132	T	-0.179	177075538	2.27e-08	7.01e-05	0.0002142	2.47e-05
B_intermediate	BTN3A2	ENSG00000186470	rs67509210	6	26354100	T	-0.358	204088368	1.17e-30	2.09e-26	1.81e-05	9.71e-27
B_intermediate	C10orf128	ENSG00000204161	rs10857438	10	50397681	T	0.148	128039737	4e-06	0.01168	0.03445	0.00270464
B_intermediate	C11orf24	ENSG00000171067	rs10791970	11	68034256	A	0.263	110688263	8.91e-17	5.74e-13	2.78e-05	2.75e-13
B_intermediate	C12orf57	ENSG00000111678	rs2071076	12	7049999	T	0.165	125462939	2.55e-07	0.0007001	0.003281	0.0002268
B_intermediate	C17orf89	ENSG00000224877	rs2659008	17	79217002	G	0.15	127637272	2.65e-06	0.005074	0.02968	0.00187576
B_intermediate	C19orf60	ENSG00000006015	rs4808823	19	18698019	C	-0.172	176123971	7.1e-08	0.0001559	0.004159	7.04e-05
B_intermediate	C19orf83	ENSG00000267757	rs2286756	19	46145025	T	-0.156	173663790	1.12e-06	0.002016	0.02634	0.00086449
B_intermediate	C1orf122	ENSG00000197982	rs476012	1	38240901	A	-0.149	172584453	3.44e-06	0.005713	0.03831	0.00236573
B_intermediate	C1orf86	ENSG00000162585	rs28719902	1	2060058	T	-0.175	176591641	4.08e-08	0.0001049	0.001622	4.23e-05
B_intermediate	C6orf48	ENSG00000204387	rs3130486	6	31722780	T	-0.149	172573306	3.48e-06	0.003495	0.02613	0.00238982
B_intermediate	C9orf142	ENSG00000148362	rs77863033	9	140374146	A	0.146	128312791	5.26e-06	0.005025	0.03369	0.0034501
B_intermediate	C9orf156	ENSG00000136932	rs7024281	9	100737072	C	0.157	126725006	1.02e-06	0.001151	0.01761	0.00079513
B_intermediate	C9orf78	ENSG00000136819	rs13290805	9	132570924	G	-0.16	174348192	5.33e-07	0.0006242	0.01097	0.00044378
B_intermediate	CAHM	ENSG00000270419	rs971864	6	164597687	T	-0.148	172546700	3.57e-06	0.003582	0.02631	0.00244829
B_intermediate	CALU	ENSG00000128595	rs12537998	7	127911408	A	0.15	127672821	2.75e-06	0.002215	0.01324	0.00193769
B_intermediate	CAMLG	ENSG00000164615	rs12654944	5	134036784	A	0.157	126703670	9.95e-07	0.00244	0.03914	0.00077897
B_intermediate	CAPG	ENSG00000042493	rs3770102	2	85637837	T	0.244	113537247	1.37e-14	1.02e-10	2.56e-05	3.41e-11
B_intermediate	CAPN12	ENSG00000182472	rs4801868	19	39251923	T	-0.168	175526470	1.42e-07	0.0002987	0.00428	0.00013304
B_intermediate	CAST	ENSG00000153113	rs10039522	5	95990869	A	0.202	119881556	2.34e-10	1.17e-06	4.1e-05	3.52e-07
B_intermediate	CBX3	ENSG00000122565	rs12700608	7	25380046	T	-0.157	173871837	8.94e-07	0.0008735	0.006983	0.0007079
B_intermediate	CCDC126	ENSG00000169193	rs34576444	7	23625993	T	0.222	116897577	3.05e-12	1.61e-08	1.73e-05	5.86e-09
B_intermediate	CCDC58	ENSG00000160124	rs3828362	3	122131777	G	0.231	115558260	3.78e-13	3.54e-09	3.6e-05	8.09e-10
B_intermediate	CCDC66	ENSG00000180376	rs17216685	3	56647799	C	0.246	113350411	9.94e-15	1.08e-10	3.6e-05	2.51e-11
B_intermediate	CCDC85A	ENSG00000055813	rs17047830	2	56594934	A	0.203	119799034	2.09e-10	8.05e-07	2.56e-05	3.16e-07
B_intermediate	CCDC88A	ENSG00000115355	rs61157332	2	55578761	T	0.19	121700257	2.68e-09	8.68e-06	2.56e-05	3.41e-06
B_intermediate	CCR6	ENSG00000112486	rs17615336	6	167506734	G	0.168	125004768	1.52e-07	0.0002112	0.002043	0.00014104
B_intermediate	CCT3	ENSG00000163468	rs12024813	1	156224529	A	-0.189	178562911	3.52e-09	1.09e-05	2.72e-05	4.41e-06
B_intermediate	CCT8	ENSG00000156261	rs2705654	21	30346485	G	0.381	93026838	1.08e-34	3.7e-30	1.24e-05	1.11e-30
B_intermediate	CCZ1B	ENSG00000146574	rs10265409	7	6869304	T	-0.214	182462300	1.62e-11	6.45e-08	1.73e-05	2.86e-08
B_intermediate	CCZ1	ENSG00000122674	rs13233326	7	6874648	C	0.194	121063730	1.16e-09	2.65e-06	1.73e-05	1.57e-06
B_intermediate	CD37	ENSG00000104894	rs10426452	19	49907690	A	-0.294	194337584	1.19e-20	2.7e-16	2.55e-05	5.14e-17
B_intermediate	CD52	ENSG00000169442	rs11247915	1	26650550	A	-0.177	176783924	3.24e-08	8.49e-05	0.001538	3.42e-05
B_intermediate	CD82	ENSG00000085117	rs12290127	11	44624480	T	-0.163	174685719	3.68e-07	0.0006129	0.00398	0.00031666
B_intermediate	CD83	ENSG00000112149	rs16874672	6	14087484	T	-0.17	175834533	9.96e-08	0.0001425	0.001593	9.61e-05
B_intermediate	CDC42SE2	ENSG00000158985	rs78623258	5	130628103	G	0.171	124612393	9.63e-08	0.0002983	0.002679	9.31e-05
B_intermediate	CDC42	ENSG00000070831	rs2268179	1	22414785	T	0.176	123777386	3.59e-08	9.29e-05	0.001622	3.76e-05
B_intermediate	CDK13	ENSG00000065883	rs2329611	7	40008949	T	0.151	127591459	2.53e-06	0.002062	0.01221	0.00179817
B_intermediate	CDKN2C	ENSG00000123080	rs10888693	1	51012279	G	0.147	128095980	4.23e-06	0.006826	0.04222	0.00284457
B_intermediate	CFLAR	ENSG00000003402	rs2268791	2	202022527	C	-0.168	175422936	1.6e-07	0.0002448	0.001481	0.00014838
B_intermediate	CHCHD10	ENSG00000250479	rs113586321	22	24099484	A	-0.143	171749507	7.91e-06	0.003973	0.03598	0.00493524
B_intermediate	CHCHD2	ENSG00000106153	rs6593298	7	56171760	C	-0.236	185735854	1.01e-13	9.81e-10	1.73e-05	2.3e-10
B_intermediate	CHI3L2	ENSG00000064886	rs3118207	1	111768576	A	-0.353	203202349	1.2e-29	2.63e-25	2.72e-05	9.39e-26
B_intermediate	CHMP4B	ENSG00000101421	rs2626562	20	32409142	A	-0.177	176900733	2.81e-08	3.57e-05	0.0001069	3.01e-05
B_intermediate	CIB1	ENSG00000185043	rs9745131	15	90776154	T	0.194	121038381	1.12e-09	7.24e-06	3.89e-05	1.52e-06
B_intermediate	CKAP2	ENSG00000136108	rs7987115	13	52962097	T	-0.159	174165310	6.51e-07	0.0009522	0.002622	0.00053183
B_intermediate	CLEC2D	ENSG00000069493	rs4763839	12	9882700	A	-0.16	174207098	6.22e-07	0.001472	0.009978	0.00051035
B_intermediate	CLECL1	ENSG00000184293	rs11835594	12	9871724	G	-0.174	176357190	5.39e-08	0.0002105	0.001648	5.47e-05
B_intermediate	CLN8	ENSG00000182372	rs6558532	8	1709593	G	0.173	124176153	5.77e-08	4.88e-05	0.0004385	5.83e-05
B_intermediate	CNDP2	ENSG00000133313	rs747176	18	72154931	A	-0.178	177020025	2.43e-08	4.74e-05	0.000184	2.63e-05
B_intermediate	CNPPD1	ENSG00000115649	rs12694453	2	220048721	G	0.184	122525755	7.69e-09	2.08e-05	2.56e-05	9.1e-06
B_intermediate	CNTNAP2	ENSG00000174469	rs11768638	7	148009967	A	0.18	123257778	1.91e-08	2.8e-05	6.13e-05	2.11e-05
B_intermediate	COL9A3	ENSG00000092758	rs2313587	20	61464760	T	-0.192	179139787	1.66e-09	3.41e-06	1.84e-05	2.19e-06
B_intermediate	COLCA2	ENSG00000214290	rs7947952	11	111181120	T	0.153	127182960	1.65e-06	0.002164	0.01393	0.00122953
B_intermediate	COMMD6	ENSG00000188243	rs9543950	13	76083141	T	-0.283	192710008	3.29e-19	1.8e-14	3.42e-05	1.27e-15
B_intermediate	CORO1B	ENSG00000172725	rs4930427	11	67200819	T	-0.361	204493094	3.96e-31	9.82e-27	2.78e-05	3.38e-27
B_intermediate	CORO1C	ENSG00000110880	rs6539450	12	109052330	G	0.215	117990056	1.57e-11	1.14e-07	4.53e-05	2.77e-08
B_intermediate	COX20	ENSG00000203667	rs12117754	1	244993430	T	0.157	126637438	9.27e-07	0.001807	0.01936	0.0007311
B_intermediate	COX6B1	ENSG00000126267	rs61218414	19	36171716	C	-0.206	181156781	1.07e-10	4.16e-07	2.55e-05	1.69e-07
B_intermediate	CPNE1	ENSG00000214078	rs17093026	20	34318911	T	-0.18	177246907	1.84e-08	2.7e-05	4.87e-05	2.04e-05
B_intermediate	CSTB	ENSG00000160213	rs35285321	21	45201832	A	-0.318	198028495	3.73e-24	1.76e-20	1.24e-05	2.08e-20
B_intermediate	CTSB	ENSG00000164733	rs11250146	8	11411005	C	0.14	129207381	1.26e-05	0.005316	0.03989	0.00740101
B_intermediate	CTSH	ENSG00000103811	rs34593439	15	79234957	A	-0.215	182608820	1.31e-11	3.2e-07	3.89e-05	2.33e-08
B_intermediate	CYB5A	ENSG00000166347	rs28582473	18	71910893	G	0.239	114268830	4.65e-14	4.24e-09	2.88e-05	1.1e-10
B_intermediate	CYB5D1	ENSG00000182224	rs62059826	17	7485583	T	-0.148	172435387	4e-06	0.007034	0.04315	0.0027065
B_intermediate	CYB5R4	ENSG00000065615	rs1853341	6	85609396	A	0.158	126436039	7.46e-07	0.0008896	0.008974	0.00060165
B_intermediate	CYBA	ENSG00000051523	rs13306296	16	88717957	A	-0.157	173808395	9.57e-07	0.001945	0.01783	0.00075242
B_intermediate	DARS	ENSG00000115866	rs75667274	2	136682486	T	0.181	123037995	1.46e-08	3.46e-05	4.72e-05	1.64e-05
B_intermediate	DCXR	ENSG00000169738	rs9908344	17	79992815	G	0.255	111956005	8.81e-16	1.21e-11	4.22e-05	2.48e-12
B_intermediate	DDAH2	ENSG00000213722	rs1043618	6	31783507	C	-0.178	176945215	2.66e-08	4.37e-05	0.0003923	2.86e-05
B_intermediate	DDT	ENSG00000099977	rs9624364	22	24311474	A	-0.214	182364374	1.88e-11	2.28e-08	1.03e-05	3.28e-08
B_intermediate	DDX11	ENSG00000013573	rs61008038	12	31218038	C	-0.247	187421164	6e-15	6.66e-11	4.53e-05	1.55e-11
B_intermediate	DDX39B	ENSG00000198563	rs3749938	6	31407218	A	0.142	128852119	8.95e-06	0.007555	0.03285	0.00549227
B_intermediate	DEGS1	ENSG00000143753	rs10916534	1	224419524	T	-0.182	177646897	1.12e-08	3.13e-05	3.24e-05	1.29e-05
B_intermediate	DIRAS1	ENSG00000176490	rs57241623	19	2703328	C	0.151	127482017	2.26e-06	0.003796	0.02916	0.00162544
B_intermediate	DNAJC15	ENSG00000120675	rs66692105	13	43607186	G	-0.258	189067039	3.31e-16	3.79e-12	3.42e-05	9.68e-13
B_intermediate	DNASE1L3	ENSG00000163687	rs9855113	3	58176843	T	-0.148	172488653	3.79e-06	0.005134	0.03835	0.00257982
B_intermediate	DNMT3A	ENSG00000119772	rs13399755	2	24672179	C	-0.148	172470140	3.86e-06	0.004092	0.03645	0.00262328
B_intermediate	DOCK8	ENSG00000107099	rs12156499	9	370199	G	0.178	123543097	2.7e-08	3.78e-05	0.0002633	2.9e-05
B_intermediate	DRAM2	ENSG00000156171	rs3795823	1	111726869	A	0.268	109902324	2.07e-17	1.07e-13	2.72e-05	6.78e-14
B_intermediate	DTYMK	ENSG00000168393	rs62193079	2	242739558	A	0.162	125935579	4.32e-07	0.0005756	0.004777	0.00036686
B_intermediate	EAF2	ENSG00000145088	rs7642303	3	121484660	T	-0.362	204597112	3e-31	1.32e-26	3.6e-05	2.58e-27
B_intermediate	EBPL	ENSG00000123179	rs9562915	13	50283389	C	-0.179	177140257	2.1e-08	5.33e-05	0.0001544	2.3e-05
B_intermediate	EIF5A	ENSG00000132507	rs7503161	17	7207964	C	-0.641	246514527	8.3e-113	6.06e-107	4.22e-05	7.27e-108
B_intermediate	ELOVL5	ENSG00000012660	rs2562887	6	53105661	A	-0.161	174353972	5.3e-07	0.0006468	0.007512	0.00044129
B_intermediate	ELP2	ENSG00000134759	rs592261	18	33752244	A	0.155	126921397	1.26e-06	0.002114	0.04925	0.00095952
B_intermediate	ELP5	ENSG00000170291	rs113086489	17	7171356	T	-0.256	188638121	7.14e-16	9.9e-12	4.22e-05	2.02e-12
B_intermediate	EML4	ENSG00000143924	rs35947696	2	42324419	A	-0.16	174255494	5.9e-07	0.0007579	0.006779	0.00048654
B_intermediate	ENOSF1	ENSG00000132199	rs2847157	18	714666	A	-0.175	176500946	4.54e-08	8.34e-05	0.001163	4.67e-05
B_intermediate	ENTPD1	ENSG00000138185	rs10882663	10	97536612	C	0.152	127365436	2e-06	0.00791	0.02481	0.00145857
B_intermediate	EPSTI1	ENSG00000133106	rs3825511	13	43566373	C	-0.158	173953536	8.19e-07	0.0009527	0.002622	0.00065415
B_intermediate	ERAP2	ENSG00000164308	rs2548224	5	96272420	G	0.392	9.1313e+07	7.06e-37	3.16e-32	4.1e-05	8.08e-33
B_intermediate	EVI2A	ENSG00000126860	rs757375	17	29717879	G	0.18	123154942	1.68e-08	6.34e-05	0.000118	1.87e-05
B_intermediate	FAM111A	ENSG00000166801	rs10896938	11	58932077	C	0.152	127407446	2.09e-06	0.002629	0.01627	0.00151692
B_intermediate	FAM118A	ENSG00000100376	rs7285172	22	45726345	G	-0.578	237141914	2.37e-87	1.87e-83	1.03e-05	1.26e-82
B_intermediate	FAM167A	ENSG00000154319	rs2736332	8	11339965	C	0.206	119259407	9.8e-11	1.59e-07	1.21e-05	1.56e-07
B_intermediate	FAM177B	ENSG00000197520	rs61826464	1	222940752	A	0.186	122350349	6.16e-09	1.85e-05	2.72e-05	7.41e-06
B_intermediate	FAM184B	ENSG00000047662	rs10027755	4	17615954	C	-0.42	213282316	1.73e-42	3.19e-38	1.23e-05	2.52e-38
B_intermediate	FAM26F	ENSG00000188820	rs117361304	6	116783619	G	-0.429	214653068	1.79e-44	4.1e-39	1.81e-05	2.81e-40
B_intermediate	FAM46A	ENSG00000112773	rs191786	6	82497480	C	0.155	126971602	1.32e-06	0.001474	0.0138	0.00100672
B_intermediate	FCER2	ENSG00000104921	rs11260012	19	7759569	C	-0.159	174188350	6.35e-07	0.001188	0.02071	0.00051989
B_intermediate	FCGR2A	ENSG00000143226	rs61801836	1	161572760	C	0.212	118313191	2.52e-11	9.02e-08	2.72e-05	4.33e-08
B_intermediate	FCRL2	ENSG00000132704	rs7520133	1	157701831	T	0.182	122927825	1.27e-08	3.51e-05	4.18e-05	1.45e-05
B_intermediate	FCRL3	ENSG00000160856	rs6681271	1	157666644	C	0.172	124344140	7.04e-08	0.0001727	0.001622	6.99e-05
B_intermediate	FCRL5	ENSG00000143297	rs11264761	1	157513804	A	0.412	8.8344e+07	7.22e-41	2.23e-36	2.72e-05	9.82e-37
B_intermediate	FCRLA	ENSG00000132185	rs1105238	1	161681661	G	0.167	125086077	1.66e-07	0.0003698	0.004611	0.00015364
B_intermediate	FDFT1	ENSG00000079459	rs2179011	8	11664895	C	0.152	127339425	1.95e-06	0.001032	0.009437	0.00142359
B_intermediate	FGD2	ENSG00000146192	rs11757132	6	37228381	G	-0.154	173407245	1.47e-06	0.001608	0.01548	0.00110419
B_intermediate	FNBP4	ENSG00000109920	rs10838786	11	47904086	A	-0.175	176471788	4.71e-08	0.0001069	0.0009715	4.83e-05
B_intermediate	FOSL2	ENSG00000075426	rs62131879	2	27755112	G	-0.152	173136191	1.95e-06	0.00221	0.02195	0.00142398
B_intermediate	FUBP1	ENSG00000162613	rs34517439	1	78450517	A	-0.16	174308431	5.57e-07	0.001133	0.01251	0.00046164
B_intermediate	FXYD5	ENSG00000089327	rs916694	19	35692403	T	-0.182	177588082	1.21e-08	3.21e-05	3.34e-05	1.38e-05
B_intermediate	GAA	ENSG00000171298	rs12450199	17	78076592	C	-0.173	176286530	5.86e-08	0.0001852	0.00186	5.91e-05
B_intermediate	GALT	ENSG00000213930	rs13440002	9	34583636	T	-0.148	172471473	3.86e-06	0.003856	0.02767	0.00262
B_intermediate	GDI2	ENSG00000057608	rs2275774	10	5799613	G	-0.185	178058106	6.71e-09	0.0001015	0.000118	8.02e-06
B_intermediate	GGCT	ENSG00000006625	rs2299907	7	31115723	A	0.141	129026985	1.06e-05	0.006809	0.04606	0.00636501
B_intermediate	GM2A	ENSG00000196743	rs72792156	5	150609875	T	0.2	120202418	3.64e-10	1.76e-06	4.1e-05	5.31e-07
B_intermediate	GNG7	ENSG00000176533	rs12462179	19	2684789	T	0.149	127848742	3.29e-06	0.0052	0.04321	0.00227576
B_intermediate	GNPTG	ENSG00000090581	rs57890635	16	1411129	T	0.161	126072306	5.02e-07	0.001111	0.01324	0.00042043
B_intermediate	GPATCH11	ENSG00000152133	rs6738282	2	37317457	C	0.231	115542614	3.68e-13	1.85e-09	2.56e-05	7.9e-10
B_intermediate	GPM6A	ENSG00000150625	rs1564880	4	176941309	C	0.255	111884641	7.76e-16	1.39e-12	1.23e-05	2.19e-12
B_intermediate	GRHPR	ENSG00000137106	rs7856656	9	37421065	T	0.236	114772480	1.06e-13	3.02e-10	1.68e-05	2.42e-10
B_intermediate	GSTT1	ENSG00000184674	rs5751792	22	24401542	A	0.311	103579907	4.82e-23	1.06e-19	1.03e-05	2.48e-19
B_intermediate	GTF2H2	ENSG00000145736	rs28478097	5	70309998	G	-0.24	186354774	3.64e-14	1.91e-10	4.1e-05	8.68e-11
B_intermediate	GTF3C1	ENSG00000077235	rs12444748	16	27202702	A	-0.154	173339286	1.58e-06	0.003046	0.0384	0.00117725
B_intermediate	GYPC	ENSG00000136732	rs10928978	2	127419582	T	0.163	125729177	3.44e-07	0.0004688	0.003588	0.00029761
B_intermediate	HCG18	ENSG00000231074	rs3129981	6	30758857	T	0.151	127535654	2.39e-06	0.002515	0.02277	0.00170783
B_intermediate	HIGD2A	ENSG00000146066	rs13155545	5	175817499	G	-0.201	180452518	2.84e-10	1.4e-06	4.1e-05	4.22e-07
B_intermediate	HIST1H1D	ENSG00000124575	rs806786	6	26259748	G	0.144	128613261	7.08e-06	0.006316	0.02995	0.00447974
B_intermediate	HMBOX1	ENSG00000147421	rs10088428	8	28909523	T	-0.285	193063557	1.62e-19	7.13e-16	1.21e-05	6.39e-16
B_intermediate	HOXB4	ENSG00000182742	rs12603429	17	46836576	G	0.152	127446516	2.18e-06	0.004381	0.02501	0.00157281
B_intermediate	HSD17B8	ENSG00000204228	rs928976	6	33049211	T	-0.142	171563478	9.49e-06	0.007926	0.03408	0.00577812
B_intermediate	HSPBAP1	ENSG00000169087	rs12496363	3	122473354	T	-0.352	203120537	1.48e-29	3.52e-25	3.6e-05	1.16e-25
B_intermediate	IFITM2	ENSG00000185201	rs34481144	11	320836	T	0.16	126252385	6.11e-07	0.0009268	0.005418	0.00050223
B_intermediate	IFITM3	ENSG00000142089	rs6421984	11	305619	C	0.217	117618761	9.05e-12	3.09e-08	2.78e-05	1.65e-08
B_intermediate	IGFLR1	ENSG00000126246	rs2871921	19	36232420	T	-0.187	178374031	4.49e-09	1.52e-05	2.55e-05	5.53e-06
B_intermediate	IGLL5	ENSG00000254709	rs364790	22	23244310	G	0.19	121763838	2.91e-09	2.75e-06	1.03e-05	3.69e-06
B_intermediate	ITGB2	ENSG00000160255	rs760462	21	46328099	C	-0.404	210906178	3.46e-39	1.7e-33	1.24e-05	4.39e-35
B_intermediate	ITGB3BP	ENSG00000142856	rs217470	1	64031050	A	-0.149	172574782	3.47e-06	0.005745	0.03851	0.0023866
B_intermediate	ITM2B	ENSG00000136156	rs7329938	13	48931979	C	0.187	122167988	4.88e-09	1.52e-05	3.42e-05	5.98e-06
B_intermediate	ITM2C	ENSG00000135916	rs62195287	2	231742864	A	-0.212	182134476	2.63e-11	1.14e-07	2.56e-05	4.5e-08
B_intermediate	JUP	ENSG00000173801	rs7216034	17	39913645	C	-0.174	176377529	5.26e-08	0.0001699	0.001527	5.35e-05
B_intermediate	KANSL1	ENSG00000120071	rs2016730	17	44204373	C	-0.151	172897069	2.5e-06	0.004825	0.02834	0.00177719
B_intermediate	KDELR2	ENSG00000136240	rs6796	7	6502367	C	-0.189	178665370	3.09e-09	5.82e-06	1.73e-05	3.9e-06
B_intermediate	KDM4B	ENSG00000127663	rs7250055	19	5133370	T	0.161	126074578	5.03e-07	0.0009494	0.01559	0.00042138
B_intermediate	KIAA0040	ENSG00000235750	rs2269650	1	175129691	T	0.319	102315224	2.76e-24	3.59e-20	2.72e-05	1.55e-20
B_intermediate	KIAA0226L	ENSG00000102445	rs2762010	13	46936241	G	0.15	127638103	2.65e-06	0.002355	0.01756	0.00187722
B_intermediate	KLK1	ENSG00000167748	rs56914577	19	51304412	T	0.167	125101882	1.69e-07	0.0003459	0.00428	0.0001562
B_intermediate	KPTN	ENSG00000118162	rs1799272	19	48957577	C	0.152	127327020	1.92e-06	0.003272	0.02681	0.0014073
B_intermediate	L1TD1	ENSG00000240563	rs2457823	1	62661505	A	0.15	127675716	2.76e-06	0.004703	0.03371	0.001943
B_intermediate	L3MBTL3	ENSG00000198945	rs7740107	6	130374461	A	-0.248	187484661	5.38e-15	2.97e-11	1.81e-05	1.4e-11
B_intermediate	LARGE	ENSG00000133424	rs5749579	22	33617801	C	0.258	111516657	4.02e-16	5.56e-13	1.03e-05	1.17e-12
B_intermediate	LAX1	ENSG00000122188	rs11240459	1	203750284	C	-0.197	179790719	7e-10	2.3e-06	2.72e-05	9.78e-07
B_intermediate	LCN8	ENSG00000204001	rs7041806	9	139648298	A	0.659	5.11741e+07	1.44e-121	5.42e-116	1.68e-05	1.53e-116
B_intermediate	LEPROT	ENSG00000213625	rs34676265	1	66594664	A	0.16	126217263	5.88e-07	0.001193	0.01311	0.000485
B_intermediate	LGALS9	ENSG00000168961	rs2241906	17	25950175	T	-0.171	175876290	9.49e-08	0.0002905	0.004126	9.19e-05
B_intermediate	LILRA4	ENSG00000239961	rs73061016	19	54860663	A	0.178	123422740	2.34e-08	5.34e-05	0.000222	2.54e-05
B_intermediate	LILRB1	ENSG00000104972	rs7246537	19	55128823	G	0.176	123792105	3.65e-08	8.16e-05	0.001426	3.82e-05
B_intermediate	LIMD1	ENSG00000144791	rs36136468	3	45677782	A	0.274	109136066	4.82e-18	8.54e-14	3.6e-05	1.68e-14
B_intermediate	LIMS2	ENSG00000072163	rs10208043	2	128389343	T	-0.231	184928775	3.71e-13	1.86e-09	2.56e-05	7.96e-10
B_intermediate	LINC00926	ENSG00000247982	rs2248534	15	57597961	G	0.241	113974299	2.85e-14	7.89e-10	3.89e-05	6.87e-11
B_intermediate	LINC00969	ENSG00000242086	rs3827561	3	195674257	G	0.207	119188931	8.87e-11	4.28e-07	3.6e-05	1.42e-07
B_intermediate	LRRC16A	ENSG00000079691	rs9461164	6	25406883	G	-0.221	183476051	3.56e-12	1.25e-08	1.81e-05	6.79e-09
B_intermediate	LRWD1	ENSG00000161036	rs3800988	7	102113093	C	-0.143	171647070	8.75e-06	0.005884	0.03659	0.00538743
B_intermediate	LSM7	ENSG00000130332	rs11084936	19	2346440	A	0.176	123780997	3.6e-08	8.06e-05	0.001374	3.78e-05
B_intermediate	LST1	ENSG00000204482	rs2523500	6	31518354	A	0.158	126524363	8.21e-07	0.0009697	0.009323	0.0006554
B_intermediate	LY86	ENSG00000112799	rs977785	6	6588881	C	0.417	8.76543e+07	7.81e-42	1.53e-36	1.81e-05	1.1e-37
B_intermediate	LY96	ENSG00000154589	rs10086976	8	74905150	T	0.228	116054399	8.27e-13	1.65e-09	1.21e-05	1.7e-09
B_intermediate	LYRM4	ENSG00000214113	rs111557465	6	5260694	T	0.149	127813083	3.17e-06	0.003212	0.02548	0.00220305
B_intermediate	MAD1L1	ENSG00000002822	rs34074205	7	1948948	A	0.147	128176850	4.59e-06	0.003444	0.02065	0.00305751
B_intermediate	MANBA	ENSG00000109323	rs11936824	4	104238003	G	-0.145	172076632	5.73e-06	0.004501	0.0453	0.00371956
B_intermediate	MCM5	ENSG00000100297	rs4645771	22	35804752	G	-0.169	175608399	1.29e-07	9.71e-05	0.002603	0.00012203
B_intermediate	MCPH1	ENSG00000147316	rs17452270	8	5458289	G	-0.142	171545477	9.66e-06	0.004205	0.03147	0.00586726
B_intermediate	MDGA1	ENSG00000112139	rs6937280	6	37671922	G	-0.223	183668736	2.65e-12	9.52e-09	1.81e-05	5.14e-09
B_intermediate	MDM4	ENSG00000198625	rs4252717	1	204512100	C	-0.301	195463697	1.1e-21	1.35e-17	2.72e-05	5.13e-18
B_intermediate	MED16	ENSG00000175221	rs1683588	19	870489	G	0.155	126924535	1.26e-06	0.00226	0.02634	0.00096237
B_intermediate	METTL16	ENSG00000127804	rs34017438	17	2815864	G	0.149	127857819	3.32e-06	0.006155	0.03529	0.00229468
B_intermediate	METTL8	ENSG00000123600	rs12105780	2	172215652	G	-0.303	195818818	5.13e-22	7.97e-18	2.56e-05	2.45e-18
B_intermediate	MFHAS1	ENSG00000147324	rs609958	8	8633548	G	0.167	125093200	1.68e-07	0.0001238	0.0007929	0.00015478
B_intermediate	MFNG	ENSG00000100060	rs2111833	22	37480797	T	0.148	128062241	4.09e-06	0.002308	0.01628	0.00275993
B_intermediate	MGMT	ENSG00000170430	rs1008982	10	131445731	C	-0.18	177268790	1.79e-08	0.0001762	0.000332	1.99e-05
B_intermediate	MGST3	ENSG00000143198	rs10737515	1	165599460	A	-0.274	191338454	4.83e-18	2.63e-14	2.72e-05	1.69e-14
B_intermediate	MICA	ENSG00000204520	rs35957957	6	31320064	T	0.166	125256722	2.02e-07	0.0002694	0.002579	0.00018339
B_intermediate	MILR1	ENSG00000271605	rs35528570	17	62580234	G	0.187	122098178	4.47e-09	1.76e-05	4.22e-05	5.5e-06
B_intermediate	MPHOSPH6	ENSG00000135698	rs3829549	16	82206353	A	-0.16	174279857	5.75e-07	0.001256	0.01324	0.00047491
B_intermediate	MRPL19	ENSG00000115364	rs62148701	2	75850749	C	-0.148	172460978	3.9e-06	0.004121	0.03672	0.00264482
B_intermediate	MRPL32	ENSG00000106591	rs601256	7	42941331	G	-0.165	175099129	2.31e-07	0.0002598	0.002582	0.00020754
B_intermediate	MRPL34	ENSG00000130312	rs35116124	19	17413160	T	0.159	126330463	6.66e-07	0.001241	0.02168	0.00054233
B_intermediate	MRPL53	ENSG00000204822	rs2268416	2	74690039	A	-0.177	176873674	2.9e-08	6.33e-05	0.0003265	3.1e-05
B_intermediate	MRPS18C	ENSG00000163319	rs4693090	4	84395641	C	0.145	128378750	5.61e-06	0.004416	0.04505	0.00365617
B_intermediate	MRPS6	ENSG00000243927	rs2051388	21	35364303	C	-0.171	175883816	9.41e-08	7.31e-05	0.001587	9.11e-05
B_intermediate	MTDH	ENSG00000147649	rs2438226	8	98641733	C	0.195	120906808	9.42e-10	1.22e-06	1.21e-05	1.29e-06
B_intermediate	MYBL2	ENSG00000101057	rs184032	20	42326880	G	-0.323	198754213	6.97e-25	7.2e-21	1.84e-05	4.07e-21
B_intermediate	MYH11	ENSG00000133392	rs1180588	16	15795048	C	-0.201	180487297	2.71e-10	8.83e-07	3.2e-05	4.03e-07
B_intermediate	MYLIP	ENSG00000007944	rs2066399	6	15880540	A	-0.174	176375614	5.28e-08	8.01e-05	0.0007032	5.36e-05
B_intermediate	MYO7B	ENSG00000169994	rs2248754	2	128375722	T	-0.201	180391606	3.09e-10	1.13e-06	2.56e-05	4.56e-07
B_intermediate	MZT2A	ENSG00000173272	rs3861757	2	132233317	A	0.315	102928704	1.12e-23	2.87e-19	2.56e-05	6.02e-20
B_intermediate	NAA38	ENSG00000128534	rs6964911	7	117859904	A	-0.198	180009935	5.2e-10	1.39e-06	1.73e-05	7.42e-07
B_intermediate	NAP1L1	ENSG00000187109	rs10785228	12	76473721	C	-0.201	180415999	2.99e-10	1.53e-06	4.53e-05	4.42e-07
B_intermediate	NAPRT1	ENSG00000147813	rs872935	8	144658711	A	0.233	115163111	2e-13	4.64e-10	1.21e-05	4.43e-10
B_intermediate	NBPF1	ENSG00000219481	rs156854	1	16817310	C	-0.152	173103658	2.02e-06	0.003597	0.02787	0.00146796
B_intermediate	NCOA2	ENSG00000140396	rs59388909	8	70567002	T	-0.143	171650616	8.72e-06	0.003831	0.02894	0.00537071
B_intermediate	NCOA7	ENSG00000111912	rs61737181	6	126080522	C	-0.21	181738627	4.66e-11	1.37e-07	1.81e-05	7.71e-08
B_intermediate	NDUFA10	ENSG00000130414	rs6732752	2	240956982	A	-0.159	174165863	6.51e-07	0.0008226	0.007538	0.00053155
B_intermediate	NDUFA3	ENSG00000170906	rs254262	19	54612628	G	-0.19	178814231	2.55e-09	8.82e-06	2.55e-05	3.26e-06
B_intermediate	NDUFS5	ENSG00000168653	rs12043492	1	39457006	T	-0.17	175832666	9.98e-08	0.0002319	0.002343	9.62e-05
B_intermediate	NEK8	ENSG00000160602	rs34490907	17	26933741	G	-0.15	172757933	2.88e-06	0.005479	0.03153	0.00201973
B_intermediate	NME4	ENSG00000103202	rs407983	16	450759	G	0.323	101662233	6.07e-25	1.16e-20	3.2e-05	3.56e-21
B_intermediate	NMI	ENSG00000123609	rs3936325	2	152203035	C	-0.16	174298893	5.63e-07	0.0007265	0.006441	0.00046605
B_intermediate	NMRK1	ENSG00000106733	rs10869499	9	77705927	G	-0.192	179133620	1.68e-09	2.77e-06	1.68e-05	2.21e-06
B_intermediate	NQO2	ENSG00000124588	rs4506079	6	3028266	A	-0.212	182036989	3.03e-11	9.03e-08	1.81e-05	5.15e-08
B_intermediate	NSA2	ENSG00000164346	rs72764630	5	73997524	T	0.336	9.97678e+07	6.52e-27	4.77e-23	4.1e-05	4.38e-23
B_intermediate	NT5C3B	ENSG00000141698	rs6503666	17	39954291	A	-0.18	177348614	1.63e-08	6.15e-05	0.0001064	1.82e-05
B_intermediate	NT5E	ENSG00000135318	rs9344522	6	86136920	G	-0.198	180008212	5.22e-10	1.19e-06	1.81e-05	7.43e-07
B_intermediate	NUDT2	ENSG00000164978	rs61573237	9	34346282	T	0.257	111597234	4.64e-16	1.83e-12	1.68e-05	1.34e-12
B_intermediate	OAS3	ENSG00000111331	rs4767034	12	113364471	G	0.174	124045827	4.94e-08	0.0001945	0.001648	5.05e-05
B_intermediate	OPTN	ENSG00000123240	rs67295059	10	13163104	A	-0.162	174521996	4.41e-07	0.002269	0.009791	0.00037366
B_intermediate	ORMDL3	ENSG00000172057	rs7359623	17	38049589	T	-0.321	198460645	1.38e-24	6.17e-20	4.22e-05	7.91e-21
B_intermediate	OSTF1	ENSG00000134996	rs10869495	9	77699899	C	-0.193	179170596	1.6e-09	2.65e-06	1.68e-05	2.11e-06
B_intermediate	P2RX5	ENSG00000083454	rs222752	17	3562040	G	0.171	124575473	9.23e-08	0.0002852	0.00394	8.95e-05
B_intermediate	PARP14	ENSG00000173193	rs13095945	3	122428013	C	-0.176	176688995	3.63e-08	9.77e-05	0.0005111	3.8e-05
B_intermediate	PCBP2	ENSG00000197111	rs10876431	12	53730160	A	-0.151	172866516	2.58e-06	0.004869	0.03806	0.00182814
B_intermediate	PDCD4	ENSG00000150593	rs6585021	10	112650055	C	-0.147	172313725	4.52e-06	0.01284	0.03906	0.00301788
B_intermediate	PDXDC1	ENSG00000179889	rs148348041	16	14637878	T	0.17	124691545	1.06e-07	0.0002504	0.004988	0.00010131
B_intermediate	PEX6	ENSG00000124587	rs9471974	6	42918984	A	0.142	128895450	9.34e-06	0.007856	0.03371	0.00569476
B_intermediate	PHACTR1	ENSG00000112137	rs421057	6	13278928	A	-0.155	173596572	1.2e-06	0.001348	0.01239	0.00092178
B_intermediate	PHIP	ENSG00000146247	rs742715	6	79167366	C	-0.144	171832476	7.3e-06	0.006488	0.03019	0.00459574
B_intermediate	PILRB	ENSG00000121716	rs6962151	7	100028484	C	0.23	115616685	4.14e-13	3.31e-09	1.73e-05	8.84e-10
B_intermediate	PIP5K1C	ENSG00000186111	rs75760304	19	3688524	T	0.149	127845421	3.28e-06	0.005186	0.04301	0.00226873
B_intermediate	PKHD1L1	ENSG00000205038	rs1673382	8	110501049	C	0.255	111925071	8.34e-16	2.67e-12	1.21e-05	2.35e-12
B_intermediate	PKIG	ENSG00000168734	rs3091442	20	43174439	G	-0.193	179239857	1.46e-09	3e-06	1.84e-05	1.94e-06
B_intermediate	PLA2G4C	ENSG00000105499	rs274883	19	48622545	G	0.152	127420643	2.12e-06	0.003583	0.02806	0.00153546
B_intermediate	PLEK	ENSG00000115956	rs6716059	2	68634659	A	-0.154	173428828	1.43e-06	0.001682	0.01687	0.00108196
B_intermediate	PLTP	ENSG00000100979	rs394643	20	44540178	G	-0.183	177792324	9.37e-09	1.43e-05	1.84e-05	1.09e-05
B_intermediate	PNRC2	ENSG00000189266	rs12568259	1	24388024	A	0.154	127072297	1.47e-06	0.002721	0.02396	0.00110797
B_intermediate	POLM	ENSG00000122678	rs28745596	7	44111189	C	0.194	121038679	1.12e-09	2.58e-06	1.73e-05	1.52e-06
B_intermediate	POLR1D	ENSG00000186184	rs7317084	13	28198098	T	0.192	121385865	1.78e-09	5.79e-06	3.42e-05	2.33e-06
B_intermediate	POLR2J2	ENSG00000228049	rs59591837	7	103046086	C	-0.171	175896363	9.27e-08	0.0001122	0.001369	8.99e-05
B_intermediate	POMZP3	ENSG00000146707	rs148454871	7	76051367	T	0.178	123431558	2.36e-08	3.35e-05	0.0001288	2.56e-05
B_intermediate	PPA1	ENSG00000180817	rs10740330	10	71970791	G	0.307	104114567	1.57e-22	1.17e-16	0.000118	7.76e-19
B_intermediate	PPDPF	ENSG00000125534	rs6122466	20	62139177	G	-0.411	211988289	1.14e-40	1.63e-36	1.84e-05	1.54e-36
B_intermediate	PPFIBP2	ENSG00000166387	rs12278538	11	8213328	C	0.153	127249481	1.77e-06	0.00229	0.01451	0.00130897
B_intermediate	PPIA	ENSG00000196262	rs13240323	7	44816785	A	-0.241	186380659	3.48e-14	3.48e-10	1.73e-05	8.33e-11
B_intermediate	PPIL3	ENSG00000240344	rs2136600	2	201742345	T	-0.24	186288597	4.06e-14	2.45e-10	2.56e-05	9.64e-11
B_intermediate	PPM1K	ENSG00000163644	rs6838172	4	89210312	A	0.162	125893731	4.12e-07	0.0003657	0.005138	0.00035167
B_intermediate	PPT1	ENSG00000131238	rs56034549	1	40190533	A	-0.15	172718152	3e-06	0.005079	0.03546	0.0020941
B_intermediate	PRKACB	ENSG00000142875	rs742777	1	84217282	T	0.148	127961658	3.69e-06	0.006037	0.03974	0.0025213
B_intermediate	PRKD3	ENSG00000115825	rs3770766	2	37489623	A	-0.175	176593667	4.07e-08	8.27e-05	0.0003814	4.22e-05
B_intermediate	PSMB9	ENSG00000240065	rs2071480	6	32821859	A	0.166	125359370	2.27e-07	0.0002972	0.002904	0.00020386
B_intermediate	PSPH	ENSG00000146733	rs6954769	7	55751051	G	0.147	128203232	4.71e-06	0.00352	0.02104	0.00313018
B_intermediate	PTDSS1	ENSG00000156471	rs17670635	8	96346822	T	-0.151	172961836	2.33e-06	0.001204	0.01104	0.00167412
B_intermediate	PTPRS	ENSG00000105426	rs16992932	19	5352505	G	-0.164	174811049	3.2e-07	0.0006186	0.00818	0.00027917
B_intermediate	PUS7	ENSG00000091127	rs562221	7	105291444	T	0.15	127665062	2.73e-06	0.002199	0.01313	0.00192417
B_intermediate	RABAC1	ENSG00000105404	rs12975677	19	42474200	T	0.173	124214320	6.04e-08	0.0001334	0.003313	6.07e-05
B_intermediate	RAC1	ENSG00000136238	rs11505569	7	6379916	T	0.199	120364463	4.53e-10	1.28e-06	1.73e-05	6.52e-07
B_intermediate	RASGRP3	ENSG00000152689	rs17013215	2	33746333	T	0.159	126419205	7.33e-07	0.0009143	0.008599	0.00059186
B_intermediate	RBM17	ENSG00000134453	rs10795261	10	5379984	C	0.155	126878353	1.2e-06	0.005183	0.0243	0.00092092
B_intermediate	RBM26	ENSG00000139746	rs4885625	13	79864490	G	-0.164	174802173	3.23e-07	0.0006268	0.002622	0.0002817
B_intermediate	RCSD1	ENSG00000198771	rs6665775	1	167541582	A	0.16	126203555	5.8e-07	0.001176	0.01294	0.00047848
B_intermediate	RECK	ENSG00000122707	rs10738946	9	35777495	T	-0.151	172963511	2.33e-06	0.002459	0.02528	0.0016716
B_intermediate	REV3L	ENSG00000009413	rs240970	6	111636182	T	0.18	123183969	1.74e-08	2.93e-05	6.21e-05	1.94e-05
B_intermediate	RFX7	ENSG00000181827	rs72740194	15	55490299	A	-0.152	173141291	1.94e-06	0.003589	0.02228	0.00141714
B_intermediate	RGP1	ENSG00000107185	rs7026898	9	35970204	G	-0.15	172786514	2.8e-06	0.002928	0.0262	0.00196757
B_intermediate	RGS16	ENSG00000143333	rs584158	1	182603060	A	0.267	110143094	3.25e-17	1.66e-13	2.72e-05	1.04e-13
B_intermediate	RHBDF2	ENSG00000129667	rs8150	17	74467017	C	0.156	126730399	1.02e-06	0.002294	0.01308	0.00079936
B_intermediate	RIC3	ENSG00000166405	rs3849987	11	8210667	C	0.154	127153265	1.6e-06	0.002111	0.01368	0.00119571
B_intermediate	RIOK1	ENSG00000124784	rs2806211	6	7461346	C	0.162	125922313	4.26e-07	0.0005284	0.00616	0.00036201
B_intermediate	RNASE6	ENSG00000169413	rs7151941	14	21178387	G	-0.237	185862226	8.21e-14	4.48e-10	5.73e-05	1.89e-10
B_intermediate	RNASEH2C	ENSG00000172922	rs7944860	11	65406179	A	-0.148	172486432	3.8e-06	0.004329	0.0353	0.00258505
B_intermediate	RNF144B	ENSG00000137393	rs80211241	6	18423626	C	-0.144	171847155	7.19e-06	0.006403	0.03007	0.00453944
B_intermediate	RPL10A	ENSG00000198755	rs2076172	6	35436925	T	-0.326	199271075	2.07e-25	2.71e-21	1.81e-05	1.25e-21
B_intermediate	RPL11	ENSG00000142676	rs4649111	1	24023132	A	0.188	122043252	4.16e-09	1.28e-05	2.72e-05	5.15e-06
B_intermediate	RPL12	ENSG00000197958	rs2243906	9	130219669	T	0.574	64000837	9.56e-86	3.69e-81	1.68e-05	4.9e-81
B_intermediate	RPL13	ENSG00000167526	rs3211568	16	89629780	A	-0.269	190619491	1.9e-17	1.45e-13	3.2e-05	6.24e-14
B_intermediate	RPL14	ENSG00000188846	rs75965075	3	40438120	T	0.206	119349348	1.11e-10	5.26e-07	3.6e-05	1.75e-07
B_intermediate	RPL22L1	ENSG00000163584	rs35192046	3	170584064	C	-0.183	177797733	9.31e-09	3.03e-05	3.6e-05	1.09e-05
B_intermediate	RPL23A	ENSG00000198242	rs9890687	17	26928363	G	-0.248	187518840	5.07e-15	4.77e-11	4.22e-05	1.32e-11
B_intermediate	RPL27A	ENSG00000166441	rs10734636	11	8772812	C	-0.169	175595752	1.31e-07	0.000248	0.001371	0.00012368
B_intermediate	RPL28	ENSG00000108107	rs17700376	19	55897327	G	-0.562	234637158	1.92e-81	6.25e-75	2.55e-05	9e-77
B_intermediate	RPL36AL	ENSG00000165502	rs7146248	14	50112067	T	0.459	8.12986e+07	1.8e-51	2.53e-45	5.73e-05	3.75e-47
B_intermediate	RPL3	ENSG00000100316	rs470074	22	39672029	A	0.157	126688240	9.79e-07	0.0006158	0.007361	0.00076759
B_intermediate	RPL8	ENSG00000161016	rs2954658	8	146017782	T	-0.761	264498896	5.31e-183	6.8e-177	1.21e-05	1.45e-177
B_intermediate	RPLP2	ENSG00000177600	rs10902222	11	810882	T	-0.31	196824682	5.65e-23	8.85e-19	2.78e-05	2.89e-19
B_intermediate	RPS10	ENSG00000124614	rs7775635	6	34372804	G	0.444	8.35779e+07	7.39e-48	3.38e-42	1.81e-05	1.32e-43
B_intermediate	RPS11	ENSG00000142534	rs10403394	19	49999345	A	-0.217	182881075	8.73e-12	4.98e-08	2.55e-05	1.59e-08
B_intermediate	RPS12	ENSG00000112306	rs12202407	6	133136029	C	0.2	120219702	3.72e-10	8.87e-07	1.81e-05	5.43e-07
B_intermediate	RPS16	ENSG00000105193	rs480595	19	39925482	T	0.4	9.01576e+07	2.13e-38	9e-34	2.55e-05	2.6e-34
B_intermediate	RPS18	ENSG00000231500	rs17215231	6	33239869	T	-0.525	229119279	1.51e-69	4.13e-63	1.81e-05	5.21e-65
B_intermediate	RPS19	ENSG00000105372	rs10415452	19	42382745	G	0.19	121625443	2.43e-09	8.42e-06	2.55e-05	3.12e-06
B_intermediate	RPS23	ENSG00000186468	rs7707921	5	81538046	A	0.178	123501105	2.57e-08	8.96e-05	0.0005386	2.77e-05
B_intermediate	RPS24	ENSG00000138326	rs2913134	10	79763775	T	0.195	120890489	9.21e-10	1.71e-05	0.000118	1.26e-06
B_intermediate	RPS25	ENSG00000118181	rs11217124	11	118889132	G	-0.249	187586349	4.51e-15	2.39e-11	2.78e-05	1.19e-11
B_intermediate	RPS26	ENSG00000197728	rs10876864	12	56401085	A	-0.888	283715690	0	0	4.53e-05	0
B_intermediate	RPS2	ENSG00000140988	rs113892113	16	2013488	T	0.334	100088026	1.42e-26	3.08e-21	3.2e-05	9.35e-23
B_intermediate	RPS3A	ENSG00000145425	rs61442068	4	152104206	T	-0.36	204308093	6.5e-31	1.95e-27	1.23e-05	5.49e-27
B_intermediate	RPS3	ENSG00000149273	rs11539810	11	75133765	A	-0.25	187741368	3.45e-15	1.87e-11	2.78e-05	9.18e-12
B_intermediate	RPS5	ENSG00000083845	rs731835	19	58898436	C	-0.502	225625096	9.72e-63	1.58e-56	2.55e-05	2.77e-58
B_intermediate	RPS6	ENSG00000137154	rs10114039	9	19352260	T	-0.251	187873355	2.74e-15	1.02e-11	1.68e-05	7.37e-12
B_intermediate	RPS7	ENSG00000171863	rs11558965	2	3622912	T	-0.374	206488147	1.65e-33	2.84e-28	2.56e-05	1.61e-29
B_intermediate	RPS8	ENSG00000142937	rs12126557	1	45257201	T	-0.483	222789309	1.38e-57	4.82e-51	2.72e-05	3.44e-53
B_intermediate	RPS9	ENSG00000170889	rs34629529	19	54701846	A	-0.465	220075476	6.02e-53	1.35e-47	2.55e-05	1.31e-48
B_intermediate	RPSA	ENSG00000168028	rs60217375	3	39440578	A	0.193	121307055	1.6e-09	5.71e-06	3.6e-05	2.12e-06
B_intermediate	RSL24D1	ENSG00000137876	rs13380400	15	55490518	G	0.151	127588304	2.52e-06	0.004195	0.02228	0.00179288
B_intermediate	RSRC2	ENSG00000111011	rs9705654	12	123083508	C	-0.19	178852178	2.42e-09	1.12e-05	4.53e-05	3.11e-06
B_intermediate	SAR1A	ENSG00000079332	rs12219781	10	71941058	T	0.193	121295820	1.58e-09	2.75e-05	0.000118	2.09e-06
B_intermediate	SCIMP	ENSG00000161929	rs35005573	17	5202839	T	0.151	127482675	2.26e-06	0.004485	0.02597	0.00162647
B_intermediate	SEC61B	ENSG00000106803	rs117159672	9	102008720	A	-0.249	187638400	4.12e-15	1.51e-11	1.68e-05	1.09e-11
B_intermediate	SEL1L3	ENSG00000091490	rs11735368	4	25888079	G	0.25	112742540	3.5e-15	6.1e-12	1.23e-05	9.3e-12
B_intermediate	2025-09-02	ENSG00000168385	rs35533015	2	242191689	A	0.167	125143058	1.78e-07	0.0002699	0.001676	0.00016291
B_intermediate	SESTD1	ENSG00000187231	rs13382185	2	180059627	A	0.15	127640413	2.66e-06	0.002914	0.02809	0.00188113
B_intermediate	SETD5	ENSG00000168137	rs147961980	3	9303099	T	-0.149	172566346	3.5e-06	0.004806	0.03442	0.00240513
B_intermediate	SF1	ENSG00000168066	rs489192	11	64525644	T	-0.237	185822701	8.75e-14	3.94e-10	2.78e-05	2.01e-10
B_intermediate	SH3BGRL3	ENSG00000142669	rs11247915	1	26650550	A	0.216	117815095	1.21e-11	4.36e-08	2.72e-05	2.17e-08
B_intermediate	SH3YL1	ENSG00000035115	rs7584915	2	264227	A	-0.259	189110451	3.06e-16	2.84e-12	2.56e-05	8.99e-13
B_intermediate	SHFM1	ENSG00000127922	rs7809268	7	96302607	C	0.167	125184847	1.86e-07	0.0002138	0.002236	0.00017012
B_intermediate	SIDT2	ENSG00000149577	rs4938343	11	117003528	C	0.164	125542636	2.79e-07	0.0004813	0.003614	0.00024633
B_intermediate	SLC16A4	ENSG00000168679	rs11102096	1	110929636	G	0.158	126556955	8.5e-07	0.001668	0.01812	0.00067662
B_intermediate	SLC25A1	ENSG00000100075	rs5993581	22	19285816	A	0.145	128449465	6.02e-06	0.003113	0.02309	0.00388697
B_intermediate	SLC25A37	ENSG00000147454	rs11135740	8	23367757	A	0.162	125840115	3.89e-07	0.000254	0.00165	0.000333
B_intermediate	SLC2A14	ENSG00000173262	rs2300141	12	8081949	C	0.405	8.93279e+07	1.63e-39	5.31e-35	4.53e-05	2.09e-35
B_intermediate	SMDT1	ENSG00000183172	rs133370	22	42465260	C	0.722	4.17785e+07	2.51e-156	1.47e-151	1.03e-05	4.45e-151
B_intermediate	SMIM19	ENSG00000176209	rs10958717	8	42351585	C	0.17	124624625	9.77e-08	7.96e-05	0.0005936	9.44e-05
B_intermediate	SMPD3	ENSG00000103056	rs1530645	16	68395952	T	0.171	124510330	8.55e-08	0.0002052	0.003992	8.35e-05
B_intermediate	SNHG7	ENSG00000233016	rs6874	9	139617836	T	-0.415	212599709	1.6e-41	1.95e-37	1.68e-05	2.24e-37
B_intermediate	SNHG8	ENSG00000269893	rs658642	4	119200274	T	0.477	7.85462e+07	4.37e-56	3.26e-50	1.23e-05	1.04e-51
B_intermediate	SNRPD2	ENSG00000125743	rs36040835	19	46201213	G	-0.297	194860373	3.99e-21	9.28e-17	2.55e-05	1.78e-17
B_intermediate	SNRPE	ENSG00000182004	rs1541250	1	203545376	C	-0.152	173055394	2.12e-06	0.00375	0.0287	0.00153528
B_intermediate	SPATA20	ENSG00000006282	rs9890200	17	48624523	C	-0.241	186400988	3.37e-14	2.7e-10	4.22e-05	8.07e-11
B_intermediate	SPSB2	ENSG00000111671	rs35535772	12	6980973	A	0.19	121642730	2.48e-09	1.15e-05	4.53e-05	3.19e-06
B_intermediate	SQLE	ENSG00000104549	rs6992898	8	126559887	C	-0.169	175576705	1.34e-07	0.0001035	0.0006824	0.0001262
B_intermediate	SRM	ENSG00000116649	rs752940	1	11751642	G	-0.17	175842831	9.87e-08	0.0002293	0.002312	9.52e-05
B_intermediate	SRP14	ENSG00000140319	rs62004114	15	40333355	G	-0.152	173113497	1.99e-06	0.003662	0.02228	0.00145447
B_intermediate	STK32C	ENSG00000165752	rs12416624	10	134624225	A	-0.148	172400685	4.14e-06	0.01204	0.03571	0.00279232
B_intermediate	STK3	ENSG00000104375	rs75223593	8	100936303	T	0.146	128319373	5.29e-06	0.002494	0.02074	0.00347043
B_intermediate	STMN3	ENSG00000197457	rs310669	20	62212154	A	0.148	127948711	3.64e-06	0.003014	0.04434	0.00249194
B_intermediate	SULF2	ENSG00000196562	rs3091426	20	46189755	A	-0.563	234836710	6.68e-82	7.03e-76	1.84e-05	3.16e-77
B_intermediate	SURF1	ENSG00000148290	rs3124747	9	136268084	G	0.149	127886125	3.42e-06	0.003476	0.02693	0.0023546
B_intermediate	SYNGR1	ENSG00000100321	rs909685	22	39747671	A	0.185	122437558	6.88e-09	6.21e-06	1.03e-05	8.21e-06
B_intermediate	TAPBP	ENSG00000231925	rs3130260	6	33278816	A	-0.186	178241988	5.31e-09	9.54e-06	1.81e-05	6.46e-06
B_intermediate	TBCA	ENSG00000171530	rs1818364	5	77081923	G	0.195	120891386	9.22e-10	3.91e-06	4.1e-05	1.26e-06
B_intermediate	TCEB3	ENSG00000011007	rs2473378	1	24050735	A	0.152	127348380	1.97e-06	0.003516	0.02748	0.00143553
B_intermediate	TDP2	ENSG00000111802	rs9356892	6	23774341	G	-0.147	172390511	4.18e-06	0.004091	0.0272	0.00281806
B_intermediate	TESC	ENSG00000088992	rs7978810	12	117498431	G	0.155	126995519	1.36e-06	0.002802	0.01919	0.00102997
B_intermediate	TEX264	ENSG00000164081	rs937406	3	51806522	A	-0.147	172342424	4.39e-06	0.005879	0.04535	0.00294128
B_intermediate	TIMM10	ENSG00000134809	rs2848626	11	57283988	T	-0.308	196544432	1.05e-22	1.62e-18	2.78e-05	5.25e-19
B_intermediate	TIMM13	ENSG00000099800	rs28521929	19	2436762	C	0.152	127400977	2.08e-06	0.003516	0.02776	0.00150786
B_intermediate	TLE4	ENSG00000106829	rs2807303	9	82187095	A	0.21	118760204	4.81e-11	8.79e-08	1.68e-05	7.96e-08
B_intermediate	TLK1	ENSG00000198586	rs2557794	2	171868342	T	-0.178	176967640	2.59e-08	5.81e-05	0.0002805	2.79e-05
B_intermediate	TMEM156	ENSG00000121895	rs2711981	4	39039258	T	0.433	8.51937e+07	2.1e-45	7.83e-41	1.23e-05	3.41e-41
B_intermediate	TMEM258	ENSG00000134825	rs174538	11	61560081	A	0.191	121609043	2.38e-09	6.43e-06	2.78e-05	3.06e-06
B_intermediate	TMEM2	ENSG00000135048	rs62544893	9	74376376	G	0.162	125921047	4.25e-07	0.0005021	0.008717	0.00036156
B_intermediate	TMEM80	ENSG00000177042	rs11246253	11	670493	A	-0.168	175470074	1.52e-07	0.0002795	0.001689	0.00014119
B_intermediate	TNFRSF14	ENSG00000157873	rs4648561	1	2465671	C	-0.15	172840266	2.65e-06	0.004561	0.03287	0.00187295
B_intermediate	TOMM7	ENSG00000196683	rs2240728	7	22852499	T	-0.556	233814406	1.42e-79	2.38e-74	1.73e-05	6.36e-75
B_intermediate	TRAPPC4	ENSG00000196655	rs586763	11	118816304	T	0.153	127263003	1.8e-06	0.002317	0.01464	0.00132525
B_intermediate	TSPAN3	ENSG00000140391	rs17466257	15	77376183	A	0.249	112900872	4.6e-15	1.34e-10	3.89e-05	1.21e-11
B_intermediate	TSPO	ENSG00000100300	rs138903	22	43543954	C	-0.226	184157843	1.25e-12	1.59e-09	1.03e-05	2.51e-09
B_intermediate	TSTD1	ENSG00000215845	rs2516841	1	161010774	G	-0.324	198873123	5.28e-25	7.67e-21	2.72e-05	3.11e-21
B_intermediate	TSTD3	ENSG00000228439	rs76480459	6	99893102	C	0.15	127685420	2.79e-06	0.002875	0.02437	0.00196034
B_intermediate	TTC32	ENSG00000183891	rs10495701	2	20197851	T	0.174	124168014	5.72e-08	0.0001094	0.0005091	5.77e-05
B_intermediate	TUBB6	ENSG00000176014	rs10853224	18	12311984	G	-0.206	181229023	9.63e-11	5.99e-07	2.88e-05	1.53e-07
B_intermediate	TUFM	ENSG00000178952	rs8049439	16	28837515	C	0.336	9.98144e+07	7.31e-27	3.08e-21	3.2e-05	4.9e-23
B_intermediate	TYMP	ENSG00000025708	rs2334104	22	51006716	A	-0.184	177935226	7.83e-09	6.89e-06	1.03e-05	9.26e-06
B_intermediate	UBA52	ENSG00000221983	rs10409392	19	18699333	C	-0.154	173425408	1.44e-06	0.002563	0.02634	0.00108549
B_intermediate	UBE2G2	ENSG00000184787	rs2838764	21	46488169	C	-0.149	172575245	3.47e-06	0.002058	0.02327	0.00238555
B_intermediate	UBE2J1	ENSG00000198833	rs12209311	6	90067072	C	0.318	102523185	4.44e-24	5.27e-20	1.81e-05	2.46e-20
B_intermediate	UBE2Q2	ENSG00000140367	rs78999800	15	76418677	A	-0.148	172429714	4.02e-06	0.005984	0.02499	0.00272046
B_intermediate	UCP2	ENSG00000175567	rs2515087	11	73682872	T	0.25	112639976	2.93e-15	1.59e-11	2.78e-05	7.85e-12
B_intermediate	UNC45A	ENSG00000140553	rs11853271	15	91025830	A	-0.149	172662180	3.18e-06	0.005101	0.02228	0.00220438
B_intermediate	UPF3A	ENSG00000169062	rs11842322	13	115066886	C	-0.186	178204763	5.57e-09	1.71e-05	3.42e-05	6.75e-06
B_intermediate	UQCRH	ENSG00000173660	rs41292543	1	46774783	G	-0.149	172561879	3.52e-06	0.005809	0.03878	0.00241482
B_intermediate	USF1	ENSG00000158773	rs12116949	1	161042063	A	0.163	125727934	3.43e-07	0.0007302	0.009248	0.00029723
B_intermediate	VAMP2	ENSG00000220205	rs4792267	17	8061337	A	0.174	124087316	5.19e-08	0.0001679	0.00149	5.28e-05
B_intermediate	VAMP5	ENSG00000168899	rs2121397	2	85798858	A	-0.172	176035248	7.88e-08	0.0001397	0.0006562	7.75e-05
B_intermediate	VCL	ENSG00000035403	rs4268450	10	75818075	A	0.153	127201416	1.69e-06	0.006775	0.02481	0.0012513
B_intermediate	VDAC2	ENSG00000165637	rs879155	10	76960310	G	-0.188	178458506	4.03e-09	6.53e-05	0.000118	5e-06
B_intermediate	WARS	ENSG00000140105	rs941931	14	100836353	T	-0.371	206050739	5.62e-33	1.05e-28	5.73e-05	5.32e-29
B_intermediate	WDR60	ENSG00000126870	rs11773130	7	157729109	T	-0.173	176271876	5.97e-08	7.56e-05	0.0007468	6.01e-05
B_intermediate	WIPI2	ENSG00000157954	rs4720635	7	5647989	T	-0.146	172215592	4.99e-06	0.003708	0.0219	0.0032942
B_intermediate	XKR6	ENSG00000171044	rs4489290	8	11567140	G	0.151	127551829	2.43e-06	0.001246	0.01143	0.00173336
B_intermediate	XRCC6BP1	ENSG00000166896	rs12368024	12	58385369	G	0.176	123781757	3.61e-08	0.0001426	0.001648	3.78e-05
B_intermediate	XRRA1	ENSG00000166435	rs12225372	11	74604594	G	0.438	8.43774e+07	1.24e-46	3.73e-41	2.78e-05	2.11e-42
B_intermediate	YBEY	ENSG00000182362	rs62224180	21	47726332	G	-0.282	192673994	3.54e-19	1.14e-15	1.24e-05	1.36e-15
B_intermediate	YEATS4	ENSG00000127337	rs12811632	12	69755003	A	-0.152	173018276	2.2e-06	0.004299	0.03262	0.00158896
B_intermediate	YME1L1	ENSG00000136758	rs10458708	10	27455605	T	0.148	128011894	3.88e-06	0.01143	0.03352	0.00263754
B_intermediate	YWHAB	ENSG00000166913	rs2239535	20	43516156	A	-0.151	172900624	2.49e-06	0.002141	0.03384	0.00177138
B_intermediate	ZC2HC1A	ENSG00000104427	rs1466526	8	79555474	G	0.264	110571359	7.19e-17	2.87e-13	1.21e-05	2.24e-13
B_intermediate	ZC3HAV1	ENSG00000105939	rs3087999	7	138732274	G	-0.206	181148469	1.08e-10	3.53e-07	1.73e-05	1.7e-07
B_intermediate	ZDHHC2	ENSG00000104219	rs17125048	8	17526651	A	-0.151	172867606	2.57e-06	0.001312	0.01205	0.0018263
B_intermediate	ZFAS1	ENSG00000177410	rs6012617	20	47837126	C	-0.28	192241095	8.34e-19	7.09e-15	1.84e-05	3.1e-15
B_intermediate	ZFP36L1	ENSG00000185650	rs3825568	14	69260588	T	0.188	122063057	4.27e-09	2.07e-05	5.73e-05	5.27e-06
B_intermediate	ZNF302	ENSG00000089335	rs17718247	19	35181352	A	0.194	121017231	1.09e-09	4e-06	2.55e-05	1.48e-06
B_intermediate	ZNF707	ENSG00000181135	rs11774065	8	145759247	A	0.143	128713930	7.82e-06	0.00353	0.02667	0.00488234
B_intermediate	ZNF749	ENSG00000186230	rs35625120	19	57939234	T	-0.154	173353976	1.55e-06	0.002755	0.02634	0.00116133
B_intermediate	ZNF74	ENSG00000185252	rs141779732	22	20004430	T	0.156	126784169	1.08e-06	0.00068	0.008575	0.00084166
B_intermediate	ZNF789	ENSG00000198556	rs952319	7	99171449	T	-0.148	172497838	3.75e-06	0.002902	0.01772	0.00255893
B_intermediate	ZNF83	ENSG00000167766	rs658086	19	53133885	G	-0.229	184682764	5.48e-13	4.7e-09	2.55e-05	1.15e-09
B_intermediate	ZNF85	ENSG00000105750	rs35877658	19	21126046	C	0.225	116366164	1.35e-12	1.03e-08	2.55e-05	2.7e-09
B_intermediate	ZNRD1	ENSG00000066379	rs114304833	6	29916904	C	0.142	128925398	9.61e-06	0.00801	0.03438	0.00584181
B_intermediate	ZP3	ENSG00000188372	rs2110465	7	76137284	C	-0.261	189471671	1.59e-16	1.87e-12	1.73e-05	4.79e-13
B_memory	ABHD17A	ENSG00000129968	rs10404540	19	1319640	A	0.16	125001426	5.84e-07	0.001045	0.01459	0.00048173
B_memory	AC006369.2	ENSG00000236213	rs10439422	2	37829026	C	-0.175	174898300	4.56e-08	9.5e-05	0.000708	4.69e-05
B_memory	AC023590.1	ENSG00000225885	rs2514611	8	119665997	A	-0.187	176725180	4.7e-09	5.92e-06	1.23e-05	5.76e-06
B_memory	AC079767.4	ENSG00000224137	rs2709361	2	208520282	T	-0.202	178958134	2.35e-10	9e-07	2.61e-05	3.54e-07
B_memory	AC104653.1	ENSG00000228857	rs62170155	2	114582948	A	0.18	121990289	1.73e-08	4.06e-05	7.84e-05	1.92e-05
B_memory	AC142528.1	ENSG00000235078	rs11687242	2	2606306	G	-0.149	171012810	3.45e-06	0.004469	0.02399	0.00237193
B_memory	ACP5	ENSG00000102575	rs117694210	19	11684412	T	0.195	119807802	1.03e-09	3.61e-06	2.78e-05	1.4e-06
B_memory	ADCK3	ENSG00000163050	rs2819493	1	227689829	T	0.165	124221561	2.44e-07	0.0007745	0.005537	0.00021797
B_memory	AHI1	ENSG00000135541	rs7759677	6	135909796	C	-0.191	177290233	2.25e-09	4.77e-06	2.07e-05	2.91e-06
B_memory	AKAP13	ENSG00000170776	rs8035516	15	85685359	G	-0.154	171734733	1.63e-06	0.003631	0.03166	0.00121082
B_memory	ANK1	ENSG00000029534	rs13255840	8	41450296	C	-0.141	169854640	1.1e-05	0.00559	0.04017	0.00655193
B_memory	ANKDD1A	ENSG00000166839	rs10162671	15	65029956	A	0.166	124163384	2.29e-07	0.0006662	0.008033	0.00020518
B_memory	ANXA4	ENSG00000196975	rs4852988	2	69978290	G	0.293	105272897	1.76e-20	4.54e-16	2.61e-05	7.49e-17
B_memory	ANXA6	ENSG00000197043	rs2303038	5	150535013	T	0.211	117385060	3.47e-11	1.15e-07	3.11e-05	5.86e-08
B_memory	AP003774.1	ENSG00000236935	rs4930155	11	64117284	A	-0.199	178535412	4.22e-10	1.19e-06	2.5e-05	6.1e-07
B_memory	AP1S3	ENSG00000152056	rs12476037	2	224689438	C	0.149	126640551	3.34e-06	0.004367	0.02351	0.00230404
B_memory	APOA1BP	ENSG00000163382	rs61800465	1	157343686	C	-0.151	171384956	2.35e-06	0.005824	0.04808	0.0016821
B_memory	ARHGAP24	ENSG00000138639	rs2869363	4	86592146	G	-0.354	201534658	8.24e-30	2.71e-26	1.35e-05	6.51e-26
B_memory	ARL14EP	ENSG00000152219	rs553951	11	30432176	C	0.156	125645341	1.18e-06	0.001721	0.01083	0.00090422
B_memory	ARL16	ENSG00000214087	rs34034499	17	79638568	C	-0.166	173554621	2.2e-07	0.0003556	0.002885	0.00019827
B_memory	ATP5G3	ENSG00000154518	rs10497434	2	176015840	C	0.161	124817552	4.77e-07	0.0008022	0.007118	0.00040123
B_memory	B4GALT1	ENSG00000086062	rs10117038	9	33122626	C	-0.151	171346919	2.44e-06	0.002814	0.02026	0.00174279
B_memory	BCAS4	ENSG00000124243	rs6096151	20	49495319	T	-0.161	172824121	5e-07	0.0005994	0.006089	0.00041895
B_memory	BCL2A1	ENSG00000140379	rs62025524	15	80287934	A	0.2	119047156	3.67e-10	1.35e-05	5.38e-05	5.35e-07
B_memory	BIN1	ENSG00000136717	rs11682128	2	127839474	A	0.198	119435486	6.24e-10	2.15e-06	2.61e-05	8.79e-07
B_memory	BLK	ENSG00000136573	rs1478901	8	11347833	C	-0.318	196237594	3.92e-24	1.75e-20	1.23e-05	2.18e-20
B_memory	BRK1	ENSG00000254999	rs112594161	3	10177860	G	-0.162	172994313	4.14e-07	0.0008272	0.002928	0.00035293
B_memory	BTN3A2	ENSG00000186470	rs67509210	6	26354100	T	-0.322	196821918	1.01e-24	1.71e-20	2.07e-05	5.83e-21
B_memory	BTNL9	ENSG00000165810	rs10063135	5	180432024	G	-0.31	195026776	6.15e-23	1.03e-18	3.11e-05	3.14e-19
B_memory	C10orf128	ENSG00000204161	rs2377997	10	50402624	T	-0.199	178464911	4.65e-10	1.41e-05	0.0002665	6.68e-07
B_memory	C11orf24	ENSG00000171067	rs10791970	11	68034256	A	0.186	121165020	6.11e-09	1.45e-05	2.5e-05	7.35e-06
B_memory	C19orf60	ENSG00000006015	rs10409392	19	18699333	C	-0.158	172433833	7.68e-07	0.001332	0.01476	0.0006172
B_memory	C4orf3	ENSG00000164096	rs2389874	4	120554991	G	-0.151	171322807	2.5e-06	0.002267	0.03164	0.00178224
B_memory	C9orf156	ENSG00000136932	rs10984478	9	100712009	T	0.167	123958939	1.81e-07	0.0002765	0.004773	0.00016568
B_memory	CACYBP	ENSG00000116161	rs112015044	1	175376029	A	-0.154	171740112	1.62e-06	0.004194	0.04091	0.00120463
B_memory	CAPG	ENSG00000042493	rs3770102	2	85637837	T	0.218	116423886	8.35e-12	4.96e-08	2.61e-05	1.52e-08
B_memory	CAPN12	ENSG00000182472	rs62119115	19	39210593	A	-0.168	173794900	1.67e-07	0.0003171	0.008977	0.00015433
B_memory	CAST	ENSG00000153113	rs26483	5	96016616	T	0.179	122183682	2.19e-08	5.6e-05	0.0002143	2.39e-05
B_memory	CCDC126	ENSG00000169193	rs11760419	7	23647800	T	0.188	120832359	3.98e-09	9.28e-06	2.02e-05	4.94e-06
B_memory	CCDC163P	ENSG00000236624	rs1691216	1	45899416	G	0.154	125983926	1.68e-06	0.004337	0.04138	0.00125022
B_memory	CCDC58	ENSG00000160124	rs3828362	3	122131777	G	0.192	120300157	1.99e-09	7.3e-06	3.87e-05	2.59e-06
B_memory	CCDC66	ENSG00000180376	rs17216685	3	56647799	C	0.18	122040750	1.84e-08	6.16e-05	0.0001439	2.03e-05
B_memory	CCT3	ENSG00000163468	rs12146030	1	156233787	A	-0.222	181946739	2.94e-12	2.2e-08	4.02e-05	5.66e-09
B_memory	CCT6A	ENSG00000146731	rs12531489	7	56303593	C	0.143	127553868	8.36e-06	0.008015	0.04027	0.00518082
B_memory	CCT8	ENSG00000156261	rs965951	21	30432557	A	0.319	101342485	3.08e-24	2.97e-19	1.23e-05	1.72e-20
B_memory	CCZ1B	ENSG00000146574	rs4265086	7	6885597	T	-0.222	181813042	3.61e-12	1.67e-08	2.02e-05	6.88e-09
B_memory	CCZ1	ENSG00000122674	rs11978506	7	6884883	C	0.175	122721334	4.22e-08	6.54e-05	0.0006128	4.36e-05
B_memory	CD37	ENSG00000104894	rs10412811	19	49884495	A	-0.366	203345819	6.31e-32	1.9e-27	2.78e-05	5.63e-28
B_memory	CD52	ENSG00000169442	rs11247915	1	26650550	A	-0.159	172524151	6.96e-07	0.001922	0.02517	0.0005645
B_memory	CD81	ENSG00000110651	rs810225	11	2404602	A	0.161	124845213	4.91e-07	0.000821	0.008341	0.00041239
B_memory	CD96	ENSG00000153283	rs73226214	3	111249860	A	0.248	111863783	5.17e-15	3.85e-11	3.87e-05	1.35e-11
B_memory	CDC42	ENSG00000070831	rs2268179	1	22414785	T	0.172	123221563	7.66e-08	0.0002771	0.002851	7.55e-05
B_memory	CES1	ENSG00000198848	rs6499788	16	55871837	A	0.176	122659158	3.91e-08	8.19e-05	0.002518	4.07e-05
B_memory	CFD	ENSG00000197766	rs1616408	19	877516	G	0.197	119517852	6.98e-10	2.45e-06	2.78e-05	9.76e-07
B_memory	CHCHD2	ENSG00000106153	rs2908548	7	56177651	C	-0.26	187583209	2.24e-16	2.39e-12	2.02e-05	6.67e-13
B_memory	CHI3L2	ENSG00000064886	rs3118207	1	111768576	A	-0.197	178095695	7.69e-10	3.73e-06	4.02e-05	1.07e-06
B_memory	CHMP4B	ENSG00000101421	rs73094899	20	32373484	T	-0.15	171241518	2.72e-06	0.002581	0.0152	0.00192191
B_memory	CHPT1	ENSG00000111666	rs2695285	12	102089043	A	0.182	121760944	1.3e-08	7.64e-05	9.6e-05	1.47e-05
B_memory	CKAP2	ENSG00000136108	rs894840	13	53973955	A	-0.147	170705140	4.72e-06	0.004773	0.03272	0.00313352
B_memory	CLEC2D	ENSG00000069493	rs3764021	12	9833628	T	0.161	124818216	4.77e-07	0.001832	0.01814	0.00040151
B_memory	CMTM6	ENSG00000091317	rs342766	3	32526818	G	0.15	126482461	2.84e-06	0.003864	0.03087	0.00199242
B_memory	CNTNAP2	ENSG00000174469	rs2373341	7	148003110	A	0.232	114335112	3.23e-13	2.36e-09	2.02e-05	6.97e-10
B_memory	COMMD6	ENSG00000188243	rs9543962	13	76107167	T	-0.295	192797289	7.84e-21	6.89e-16	4.33e-05	3.42e-17
B_memory	CORO1B	ENSG00000172725	rs1790761	11	67221854	C	-0.36	202417563	7.87e-31	4.7e-26	2.5e-05	6.6e-27
B_memory	CORO1C	ENSG00000110880	rs1558801	12	109036359	C	0.156	125654870	1.19e-06	0.004273	0.04402	0.00091259
B_memory	COTL1	ENSG00000103187	rs2966300	16	84655067	A	0.157	125512044	1.02e-06	0.001893	0.04442	0.00079508
B_memory	COX20	ENSG00000203667	rs9730334	1	245021132	G	0.154	125857099	1.47e-06	0.003865	0.04003	0.00110842
B_memory	COX7A2L	ENSG00000115944	rs10183278	2	42571486	T	-0.153	171584773	1.9e-06	0.002759	0.01761	0.00139523
B_memory	CPNE1	ENSG00000214078	rs7273174	20	34350306	C	-0.19	177151102	2.7e-09	9.43e-06	2.84e-05	3.45e-06
B_memory	CSTB	ENSG00000160213	rs35285321	21	45201832	A	-0.325	197184197	4.3e-25	2.07e-19	1.23e-05	2.55e-21
B_memory	CTSH	ENSG00000103811	rs1036939	15	79237324	A	0.158	125261672	7.76e-07	0.001892	0.01121	0.00062354
B_memory	CYBA	ENSG00000051523	rs13306296	16	88717957	A	-0.169	174043948	1.25e-07	0.0002546	0.0074	0.00011847
B_memory	DCXR	ENSG00000169738	rs9903371	17	79993064	G	0.256	110775127	7.58e-16	8.28e-12	2.93e-05	2.14e-12
B_memory	DDT	ENSG00000099977	rs9620341	22	24312589	A	-0.149	171008079	3.46e-06	0.00181	0.03072	0.00238215
B_memory	DDX5	ENSG00000108654	rs1991401	17	62502435	G	-0.182	175942806	1.27e-08	3.38e-05	4.02e-05	1.44e-05
B_memory	DEF8	ENSG00000140995	rs10852628	16	90079927	T	0.152	126291428	2.33e-06	0.00409	0.04447	0.00166872
B_memory	DEGS1	ENSG00000143753	rs3767732	1	224415509	G	0.159	125244999	7.62e-07	0.002089	0.02836	0.0006134
B_memory	DICER1	ENSG00000100697	rs12889752	14	95819232	A	-0.166	173535913	2.25e-07	0.0009268	0.02482	0.00020217
B_memory	DNAJC15	ENSG00000120675	rs2281779	13	43597980	A	-0.213	180583137	2.29e-11	1.23e-07	4.33e-05	3.96e-08
B_memory	DNAJC5B	ENSG00000147570	rs72650520	8	66826717	G	-0.15	171099319	3.15e-06	0.0019	0.01537	0.002191
B_memory	DOCK8	ENSG00000107099	rs66532444	9	295179	C	-0.161	172814527	5.05e-07	0.0007248	0.007836	0.00042303
B_memory	DRAM2	ENSG00000156171	rs12030786	1	111579787	C	0.241	112949692	3.3e-14	2.98e-10	4.02e-05	7.92e-11
B_memory	EAF2	ENSG00000145088	rs6438652	3	121480375	G	-0.45	215837337	3.25e-49	3.16e-44	3.87e-05	6.17e-45
B_memory	EBPL	ENSG00000123179	rs3809325	13	50266109	C	-0.211	180250015	3.73e-11	1.85e-07	4.33e-05	6.27e-08
B_memory	ECHDC1	ENSG00000093144	rs4502958	6	127593113	A	-0.156	172122309	1.08e-06	0.001263	0.01041	0.00083527
B_memory	EIF3F	ENSG00000175390	rs10430870	11	7361787	G	-0.145	170431324	6.21e-06	0.007318	0.04465	0.00399306
B_memory	EIF4E2	ENSG00000135930	rs7606688	2	232830941	T	0.15	126522275	2.95e-06	0.00391	0.02181	0.00206685
B_memory	EIF5A	ENSG00000132507	rs7503161	17	7207964	C	-0.596	237620733	7.61e-94	5.37e-88	2.93e-05	4.71e-89
B_memory	ELP5	ENSG00000170291	rs2074218	17	7156186	G	-0.281	190678707	6.06e-19	1.26e-14	2.93e-05	2.28e-15
B_memory	EMC1	ENSG00000127463	rs2745309	1	18911347	A	-0.154	171803344	1.51e-06	0.003959	0.04026	0.0011349
B_memory	EML6	ENSG00000214595	rs13033894	2	55010115	C	0.231	114493003	4.16e-13	3.08e-09	2.61e-05	8.87e-10
B_memory	ENY2	ENSG00000120533	rs117025719	8	110464823	G	0.14	127993137	1.28e-05	0.006369	0.04584	0.00751271
B_memory	EPHX2	ENSG00000120915	rs4149245	8	27378633	C	0.152	126145211	2e-06	0.001251	0.01035	0.00145542
B_memory	EPSTI1	ENSG00000133106	rs2014439	13	43563136	C	-0.19	177147819	2.71e-09	1.12e-05	4.33e-05	3.46e-06
B_memory	ERAP2	ENSG00000164308	rs2927608	5	96252432	A	0.344	9.76154e+07	3.64e-28	5.35e-23	3.11e-05	2.63e-24
B_memory	ERICH1	ENSG00000104714	rs58759002	8	588892	A	-0.145	170449132	6.1e-06	0.003357	0.0252	0.00393154
B_memory	EVI2A	ENSG00000126860	rs2525570	17	29681245	G	0.232	114277894	2.94e-13	2.27e-09	2.93e-05	6.39e-10
B_memory	EXOC3	ENSG00000180104	rs67665078	5	428754	A	0.171	123399611	9.45e-08	0.0002191	0.003615	9.15e-05
B_memory	FAM118A	ENSG00000100376	rs7285172	22	45726345	G	-0.548	230478472	9.89e-77	6.47e-73	9.68e-06	4.12e-72
B_memory	FAM167A	ENSG00000154319	rs11250143	8	11377716	C	-0.159	172518979	6.99e-07	0.0004996	0.004591	0.00056737
B_memory	FAM177B	ENSG00000197520	rs71524942	1	222862992	T	0.168	123789407	1.49e-07	0.0004883	0.003802	0.00013865
B_memory	FAM184B	ENSG00000047662	rs6854733	4	17640526	T	-0.433	213256155	3.15e-45	1.1e-40	1.35e-05	5.08e-41
B_memory	FAM26F	ENSG00000188820	rs117361304	6	116783619	G	-0.403	208854283	6.05e-39	1.77e-33	2.07e-05	7.6e-35
B_memory	FCER2	ENSG00000104921	rs12973523	19	7758260	C	-0.229	182858274	7.08e-13	4.37e-09	2.78e-05	1.47e-09
B_memory	FCRL5	ENSG00000143297	rs12741984	1	157534818	A	0.167	124013728	1.93e-07	0.0006177	0.004506	0.00017554
B_memory	FGD2	ENSG00000146192	rs1753288	6	36978834	G	0.154	125924658	1.58e-06	0.001754	0.01311	0.00118187
B_memory	FIGNL1	ENSG00000132436	rs4947827	7	50507863	T	0.15	126554656	3.06e-06	0.003528	0.02318	0.00212885
B_memory	FN3KRP	ENSG00000141560	rs12601298	17	80958998	C	-0.165	173430033	2.54e-07	0.0004013	0.003633	0.00022568
B_memory	FXYD1	ENSG00000266964	rs916695	19	35692603	T	-0.188	176875082	3.87e-09	1.26e-05	2.78e-05	4.81e-06
B_memory	FXYD5	ENSG00000089327	rs916694	19	35692403	T	-0.242	184852519	2.71e-14	2.22e-10	2.78e-05	6.56e-11
B_memory	GALNS	ENSG00000141012	rs8054681	16	88591759	G	-0.157	172185643	1e-06	0.00187	0.04434	0.00078543
B_memory	GCC2	ENSG00000135968	rs2139809	2	109045638	C	0.164	124485349	3.29e-07	0.0005826	0.005233	0.00028649
B_memory	GFPT1	ENSG00000198380	rs75731200	2	69488932	A	0.144	127468141	7.69e-06	0.008494	0.03644	0.0048097
B_memory	GIMAP1	ENSG00000213203	rs11975690	7	150727984	G	0.144	127466221	7.67e-06	0.007422	0.03789	0.00480188
B_memory	GLOD4	ENSG00000167699	rs11656708	17	1090830	G	-0.162	172918878	4.5e-07	0.0006773	0.005407	0.00038101
B_memory	GM2A	ENSG00000196743	rs72794132	5	150618993	T	0.168	123838533	1.57e-07	0.0003553	0.004858	0.00014612
B_memory	GNA12	ENSG00000146535	rs7784694	7	2375396	C	0.143	127499365	7.93e-06	0.007628	0.0388	0.0049415
B_memory	GRHPR	ENSG00000137106	rs7856656	9	37421065	T	0.166	124123330	2.18e-07	0.0003323	0.00545	0.00019678
B_memory	GSTT1	ENSG00000184674	rs5760147	22	24334948	C	-0.246	185487919	9.2e-15	1.27e-11	9.68e-06	2.33e-11
B_memory	GTF2H2	ENSG00000145736	rs4976210	5	70307464	C	-0.238	184247480	7.45e-14	3.09e-10	3.11e-05	1.72e-10
B_memory	GTF2H5	ENSG00000272047	rs658760	6	158623926	G	-0.146	170642676	5.02e-06	0.004782	0.04197	0.00331514
B_memory	GTF3A	ENSG00000122034	rs2088757	13	27210450	T	0.15	126456624	2.76e-06	0.003014	0.01895	0.00194517
B_memory	GYPC	ENSG00000136732	rs893793	2	127416912	G	0.18	121996505	1.74e-08	4.09e-05	8.03e-05	1.93e-05
B_memory	HAGHL	ENSG00000103253	rs9928077	16	784765	T	0.231	114477445	4.06e-13	1.33e-09	2.51e-05	8.66e-10
B_memory	HAGH	ENSG00000063854	rs9806826	16	1894912	T	0.161	124817023	4.76e-07	0.0009119	0.02352	0.00040102
B_memory	HDAC9	ENSG00000048052	rs73067100	7	18698016	A	-0.147	170795290	4.3e-06	0.004711	0.025	0.00288971
B_memory	HDLBP	ENSG00000115677	rs2302011	2	242393798	G	-0.151	171330553	2.48e-06	0.003386	0.01979	0.00176946
B_memory	HIGD2A	ENSG00000146066	rs13158079	5	175805667	A	-0.279	190300386	1.28e-18	8.17e-15	3.11e-05	4.7e-15
B_memory	HMBOX1	ENSG00000147421	rs10088428	8	28909523	T	-0.251	186154840	2.89e-15	7.74e-12	1.23e-05	7.75e-12
B_memory	HOPX	ENSG00000171476	rs6554379	4	57622222	A	0.188	120871720	4.19e-09	4.91e-06	1.35e-05	5.18e-06
B_memory	HSPBAP1	ENSG00000169087	rs12496363	3	122473354	T	-0.253	186540014	1.47e-15	1.49e-11	3.87e-05	4.04e-12
B_memory	ICA1L	ENSG00000163596	rs7597959	2	203637873	T	-0.142	170021469	9.32e-06	0.009791	0.04079	0.00568547
B_memory	IFITM2	ENSG00000185201	rs12364171	11	296233	C	-0.151	171339590	2.46e-06	0.003269	0.02807	0.00175481
B_memory	IGLL5	ENSG00000254709	rs364790	22	23244310	G	0.182	121801175	1.36e-08	1.07e-05	1.49e-05	1.55e-05
B_memory	INIP	ENSG00000148153	rs1578592	9	116194436	G	-0.158	172388887	8.06e-07	0.001107	0.00845	0.00064499
B_memory	IRAK2	ENSG00000134070	rs10510403	3	11066670	G	-0.162	172955660	4.32e-07	0.0008559	0.003034	0.0003671
B_memory	ISCU	ENSG00000136003	rs10778643	12	108939901	A	-0.178	175333603	2.69e-08	0.0001506	0.001173	2.89e-05
B_memory	ITGB2	ENSG00000160255	rs760462	21	46328099	C	-0.224	182206357	1.97e-12	3.08e-09	1.23e-05	3.87e-09
B_memory	ITGB3BP	ENSG00000142856	rs217460	1	64045639	T	-0.231	183225429	3.94e-13	3.32e-09	4.02e-05	8.43e-10
B_memory	ITM2B	ENSG00000136156	rs1894255	13	48989812	G	0.185	121248652	6.8e-09	2.73e-05	4.33e-05	8.12e-06
B_memory	ITM2C	ENSG00000135916	rs13418270	2	231750269	G	-0.164	173274224	3.02e-07	0.0005408	0.004985	0.00026539
B_memory	ITPA	ENSG00000125877	rs11696862	20	3226636	C	-0.167	173632021	2.01e-07	0.0002588	0.003066	0.00018297
B_memory	JUP	ENSG00000173801	rs4606765	17	39917325	C	-0.235	183835734	1.47e-13	1.26e-09	2.93e-05	3.29e-10
B_memory	KAT8	ENSG00000103510	rs9927367	16	31652151	A	-0.149	171036427	3.37e-06	0.005636	0.04731	0.00232164
B_memory	KCMF1	ENSG00000176407	rs1561329	2	86221226	A	-0.141	169781296	1.18e-05	0.01171	0.04992	0.00696917
B_memory	KDELR2	ENSG00000136240	rs2347784	7	6524843	G	-0.222	181858224	3.37e-12	1.6e-08	2.02e-05	6.45e-09
B_memory	KIAA0040	ENSG00000235750	rs13373754	1	175139275	A	0.179	122245899	2.37e-08	9.19e-05	0.0005446	2.56e-05
B_memory	KIAA1407	ENSG00000163617	rs13094677	3	113818348	G	0.15	126470443	2.8e-06	0.003819	0.03038	0.00197028
B_memory	L3MBTL3	ENSG00000198945	rs6569648	6	130349119	T	-0.186	176518030	6.12e-09	1.24e-05	2.07e-05	7.37e-06
B_memory	LAMB1	ENSG00000091136	rs6466203	7	107527775	T	-0.159	172457039	7.48e-07	0.0009838	0.01815	0.00060328
B_memory	LAX1	ENSG00000122188	rs3737976	1	203740615	C	0.152	126237042	2.2e-06	0.005543	0.04621	0.00158614
B_memory	LCN8	ENSG00000204001	rs7041806	9	139648298	A	0.556	6.60483e+07	2.55e-79	7.07e-75	2.03e-05	1.14e-74
B_memory	LGALS9	ENSG00000168961	rs12150399	17	26000503	A	-0.153	171553243	1.97e-06	0.00241	0.03206	0.00143728
B_memory	LHPP	ENSG00000107902	rs41307536	10	126234762	G	-0.168	173774748	1.71e-07	0.002802	0.01458	0.00015762
B_memory	LIMD1	ENSG00000144791	rs2673023	3	45711367	C	-0.296	192938048	5.82e-21	8.47e-17	3.87e-05	2.56e-17
B_memory	LIMS2	ENSG00000072163	rs2248754	2	128375722	T	-0.204	179162085	1.77e-10	6.97e-07	2.61e-05	2.71e-07
B_memory	LINC00422	ENSG00000224429	rs11620586	13	21900614	C	0.23	114536517	4.46e-13	2.9e-09	4.33e-05	9.48e-10
B_memory	LINC00926	ENSG00000247982	rs2248534	15	57597961	G	0.216	116735338	1.33e-11	6.62e-06	5.38e-05	2.37e-08
B_memory	LINC00944	ENSG00000256128	rs1706506	12	127256415	T	-0.165	173418212	2.57e-07	0.001071	0.009254	0.00022846
B_memory	LINC00969	ENSG00000242086	rs3827561	3	195674257	G	0.206	118130004	1.02e-10	4.89e-07	3.87e-05	1.61e-07
B_memory	LRPPRC	ENSG00000138095	rs4953061	2	44309490	A	-0.143	170078465	8.81e-06	0.009342	0.03932	0.00541634
B_memory	LRRC16A	ENSG00000079691	rs2744306	6	25334288	C	0.149	126657117	3.39e-06	0.003386	0.02669	0.00233951
B_memory	LRWD1	ENSG00000161036	rs60871950	7	102111936	A	-0.149	170995828	3.51e-06	0.003971	0.02337	0.00240925
B_memory	LSM7	ENSG00000130332	rs12977961	19	2326897	T	0.184	121388504	8.12e-09	2.48e-05	2.78e-05	9.57e-06
B_memory	LST1	ENSG00000204482	rs2256965	6	31555130	G	0.211	117445124	3.79e-11	1.1e-07	2.07e-05	6.36e-08
B_memory	LY86	ENSG00000112799	rs7751507	6	6589826	T	0.35	9.66818e+07	3.31e-29	9.49e-25	2.07e-05	2.53e-25
B_memory	LY96	ENSG00000154589	rs28435175	8	74908501	A	0.158	125349308	8.54e-07	0.0005953	0.00518	0.00067919
B_memory	MAL	ENSG00000172005	rs9989786	2	95967746	G	-0.145	170424524	6.25e-06	0.007247	0.0331	0.0040163
B_memory	MANBA	ENSG00000109323	rs6533039	4	103859538	G	-0.202	178981612	2.28e-10	2.78e-07	1.35e-05	3.44e-07
B_memory	MAP4K4	ENSG00000071054	rs1861246	2	102966783	C	0.148	126871997	4.23e-06	0.00528	0.02712	0.00284357
B_memory	2025-03-03	ENSG00000173926	rs13154281	5	126409188	G	-0.157	172213345	9.75e-07	0.001807	0.01426	0.0007647
B_memory	MBP	ENSG00000197971	rs12964484	18	74735498	A	-0.175	174945434	4.31e-08	0.0002857	0.002747	4.45e-05
B_memory	MDGA1	ENSG00000112139	rs6901540	6	37675333	C	-0.211	180215541	3.93e-11	1.14e-07	2.07e-05	6.57e-08
B_memory	MDM4	ENSG00000198625	rs10900601	1	204572050	G	-0.201	178833009	2.8e-10	1.46e-06	4.02e-05	4.16e-07
B_memory	MED11	ENSG00000161920	rs34615715	17	4278871	G	0.152	126284265	2.31e-06	0.0028	0.04134	0.00165773
B_memory	MED16	ENSG00000175221	rs1651895	19	866018	A	0.195	119833184	1.07e-09	3.73e-06	2.78e-05	1.45e-06
B_memory	METTL8	ENSG00000123600	rs36140780	2	172230563	T	-0.332	198326499	2.77e-26	3.61e-21	2.61e-05	1.79e-22
B_memory	MGMT	ENSG00000170430	rs10764885	10	131310207	A	0.169	123658532	1.28e-07	0.002169	0.01208	0.00012068
B_memory	MGST3	ENSG00000143198	rs4147592	1	165600146	A	-0.216	180925848	1.38e-11	8.35e-08	4.02e-05	2.45e-08
B_memory	MPHOSPH6	ENSG00000135698	rs2967326	16	82188246	G	-0.155	171888063	1.38e-06	0.002552	0.04447	0.00104657
B_memory	MRPL21	ENSG00000197345	rs535559	11	68659210	C	-0.153	171553183	1.97e-06	0.002665	0.02092	0.00143735
B_memory	MRPL34	ENSG00000130312	rs71338624	19	17414777	G	0.151	126389190	2.57e-06	0.003907	0.04386	0.00182745
B_memory	MRPS6	ENSG00000243927	rs1888450	21	35369374	T	0.263	109631259	9.43e-17	1.08e-12	1.23e-05	2.9e-13
B_memory	MTDH	ENSG00000147649	rs2448158	8	98645801	A	0.303	103691437	6.02e-22	2.5e-18	1.23e-05	2.86e-18
B_memory	MUM1	ENSG00000160953	rs10422590	19	588516	G	-0.155	171953311	1.29e-06	0.0021	0.01693	0.00098278
B_memory	MYADM	ENSG00000179820	rs307940	19	54382853	T	-0.172	174413648	8.13e-08	0.0001572	0.006122	7.97e-05
B_memory	MYBL2	ENSG00000101057	rs285204	20	42296961	C	-0.192	177424818	1.89e-09	6.74e-06	2.84e-05	2.46e-06
B_memory	MYNN	ENSG00000085274	rs1808585	3	168974215	C	0.147	126909033	4.39e-06	0.005705	0.0467	0.0029401
B_memory	MYO1F	ENSG00000142347	rs11881473	19	8607949	A	0.155	125751750	1.32e-06	0.002114	0.01726	0.00100176
B_memory	MZT2A	ENSG00000173272	rs10171879	2	132247549	T	0.288	105923472	6.77e-20	1.54e-15	2.61e-05	2.75e-16
B_memory	NAA38	ENSG00000128534	rs9641598	7	118199742	A	-0.161	172733660	5.53e-07	0.0007351	0.01623	0.00045822
B_memory	NAGK	ENSG00000124357	rs10167722	2	71285998	G	-0.165	173427188	2.54e-07	0.0004605	0.004579	0.00022634
B_memory	NAP1L1	ENSG00000187109	rs1059143	12	76449900	C	-0.163	173103323	3.66e-07	0.001478	0.01279	0.00031576
B_memory	NAPRT1	ENSG00000147813	rs9657360	8	144676862	T	0.243	112735312	2.3e-14	5.31e-11	1.23e-05	5.61e-11
B_memory	NCOA7	ENSG00000111912	rs11964098	6	125988575	T	-0.199	178404123	5.06e-10	1.16e-06	2.07e-05	7.22e-07
B_memory	NCR3	ENSG00000204475	rs111281598	6	31367874	C	-0.147	170723835	4.63e-06	0.004442	0.03831	0.00308152
B_memory	NDUFB2	ENSG00000090266	rs2362462	7	139760010	C	0.141	127913130	1.19e-05	0.01072	0.04818	0.00702508
B_memory	NDUFB5	ENSG00000136521	rs13076106	3	179032641	C	0.156	125630213	1.16e-06	0.001827	0.009288	0.00089144
B_memory	NEAT1	ENSG00000245532	rs739389	11	65157094	T	0.147	126899862	4.35e-06	0.005467	0.03838	0.00291577
B_memory	NME4	ENSG00000103202	rs6600215	16	445021	T	0.323	100761891	7.95e-25	1.24e-20	2.51e-05	4.62e-21
B_memory	NMI	ENSG00000123609	rs289903	2	152084705	A	-0.203	178990225	2.25e-10	8.72e-07	2.61e-05	3.4e-07
B_memory	NQO2	ENSG00000124588	rs2518581	6	3009944	G	-0.171	174314323	9.13e-08	0.0001461	0.001424	8.87e-05
B_memory	NSA2	ENSG00000164346	rs6877188	5	74031525	A	0.213	117182368	2.58e-11	8.64e-08	3.11e-05	4.43e-08
B_memory	NT5C3A	ENSG00000122643	rs4723246	7	33118076	A	0.14	128044315	1.35e-05	0.01153	0.04984	0.0078396
B_memory	NT5C3B	ENSG00000141698	rs3744781	17	39982151	G	-0.174	174676907	5.95e-08	0.0001302	0.0006117	5.99e-05
B_memory	NT5E	ENSG00000135318	rs1000632	6	86132836	G	-0.235	183847849	1.44e-13	8.13e-10	2.07e-05	3.23e-10
B_memory	NUDT2	ENSG00000164978	rs3818830	9	34378999	T	0.261	109991829	1.83e-16	7.05e-13	2.03e-05	5.49e-13
B_memory	OPTN	ENSG00000123240	rs10752286	10	13160103	T	0.173	123093411	6.58e-08	0.001234	0.008924	6.57e-05
B_memory	ORAI2	ENSG00000160991	rs11444	7	102066873	C	-0.173	174624769	6.33e-08	9.45e-05	0.001176	6.34e-05
B_memory	ORAOV1	ENSG00000149716	rs151279009	11	68627792	T	0.147	126904333	4.37e-06	0.005482	0.03843	0.00292772
B_memory	ORMDL3	ENSG00000172057	rs907091	17	37921742	T	0.316	101834719	9.55e-24	4.21e-19	2.93e-05	5.17e-20
B_memory	OSTF1	ENSG00000134996	rs34084631	9	77757292	C	-0.231	183163384	4.35e-13	1.1e-09	2.03e-05	9.27e-10
B_memory	PARP14	ENSG00000173193	rs3898025	3	122536392	T	-0.158	172324454	8.64e-07	0.00144	0.006493	0.00068665
B_memory	PCBP2	ENSG00000197111	rs11170657	12	54111151	G	-0.157	172190036	1e-06	0.003658	0.04114	0.00078204
B_memory	PGLS	ENSG00000130313	rs4450527	19	17628352	C	0.165	124236922	2.48e-07	0.0004661	0.01113	0.00022145
B_memory	PILRB	ENSG00000121716	rs75636500	7	99947657	G	0.183	121637268	1.11e-08	2.13e-05	2.24e-05	1.28e-05
B_memory	PINX1	ENSG00000254093	rs6601374	8	9703795	A	-0.151	171290840	2.59e-06	0.001585	0.013	0.00183593
B_memory	PKHD1L1	ENSG00000205038	rs1457281	8	110496339	G	0.257	110587348	5.41e-16	1.6e-12	1.23e-05	1.55e-12
B_memory	PKIG	ENSG00000168734	rs6017365	20	43207050	T	-0.176	174994080	4.07e-08	7.13e-05	0.0002289	4.22e-05
B_memory	PLD4	ENSG00000166428	rs60106058	14	105414252	T	-0.196	178041557	8.28e-10	4.68e-06	5.81e-05	1.14e-06
B_memory	PLEC	ENSG00000178209	rs185212438	8	145092435	T	-0.15	171107292	3.13e-06	0.001887	0.01527	0.00217491
B_memory	PLEK	ENSG00000115956	rs6741159	2	68598330	G	-0.143	170188851	7.9e-06	0.008657	0.03696	0.00492844
B_memory	PLTP	ENSG00000100979	rs441346	20	44539492	C	-0.156	172056429	1.15e-06	0.001258	0.009822	0.00089016
B_memory	PNRC2	ENSG00000189266	rs17184588	1	24365512	C	-0.177	175140468	3.41e-08	0.0001299	0.002736	3.59e-05
B_memory	POLM	ENSG00000122678	rs28382621	7	44122613	G	0.159	125246907	7.64e-07	0.001002	0.01815	0.00061453
B_memory	POLR1D	ENSG00000186184	rs34767548	13	28200461	A	0.182	121744198	1.27e-08	4.53e-05	5.66e-05	1.45e-05
B_memory	POLR2J3	ENSG00000168255	rs2537466	7	102394415	T	0.151	126412088	2.64e-06	0.003099	0.02314	0.00186661
B_memory	POM121	ENSG00000196313	rs13230957	7	73318970	A	-0.159	172531459	6.9e-07	0.0009117	0.018	0.00056041
B_memory	PPA1	ENSG00000180817	rs10740330	10	71970791	G	0.242	112831262	2.71e-14	1.68e-08	0.0002665	6.55e-11
B_memory	PPDPF	ENSG00000125534	rs72629024	20	62152519	G	-0.372	204197770	5.93e-33	1.35e-28	2.84e-05	5.61e-29
B_memory	PPIA	ENSG00000196262	rs13240323	7	44816785	A	-0.175	174841246	4.89e-08	7.45e-05	0.0007573	4.99e-05
B_memory	PPIL3	ENSG00000240344	rs2881928	2	201982544	C	-0.163	173133739	3.54e-07	0.0006172	0.005498	0.00030613
B_memory	PPM1G	ENSG00000115241	rs1275923	2	26932796	T	-0.151	171354182	2.42e-06	0.003318	0.01954	0.00173083
B_memory	PSMB9	ENSG00000240065	rs9276905	6	32849225	A	0.229	114797105	6.75e-13	3.24e-09	2.07e-05	1.4e-09
B_memory	PSTPIP1	ENSG00000140368	rs75329354	15	77668065	T	0.164	124414763	3.04e-07	0.0008726	0.009612	0.00026646
B_memory	PTPLAD2	ENSG00000188921	rs2151001	9	20836862	G	-0.181	175813781	1.49e-08	2.51e-05	3.95e-05	1.67e-05
B_memory	RABAC1	ENSG00000105404	rs8109192	19	42444292	G	0.185	121351303	7.74e-09	2.38e-05	2.78e-05	9.16e-06
B_memory	RASGRP3	ENSG00000152689	rs11685011	2	33757554	A	0.146	127091946	5.28e-06	0.006251	0.03054	0.00346404
B_memory	RASSF6	ENSG00000169435	rs1919479	4	74377836	T	-0.152	171530722	2.02e-06	0.001855	0.03143	0.0014681
B_memory	RBM26	ENSG00000139746	rs17509986	13	80200116	G	-0.155	171867495	1.41e-06	0.00174	0.009923	0.00106741
B_memory	REL	ENSG00000162924	rs34853810	2	60937056	G	0.142	127718576	9.83e-06	0.01025	0.04241	0.00595887
B_memory	RHBDF2	ENSG00000129667	rs3809694	17	74475975	A	0.188	120812606	3.88e-09	1.47e-05	2.93e-05	4.82e-06
B_memory	RHOBTB2	ENSG00000008853	rs7844699	8	22248920	C	0.162	124751512	4.43e-07	0.0003353	0.004382	0.00037538
B_memory	RHOH	ENSG00000168421	rs77346171	4	40197649	T	0.162	124698562	4.18e-07	0.0004097	0.008907	0.00035574
B_memory	RIC3	ENSG00000166405	rs73409635	11	8122932	A	-0.158	172363225	8.29e-07	0.001301	0.008662	0.00066111
B_memory	RNASEH2C	ENSG00000172922	rs34007146	11	65477954	A	-0.175	174909288	4.5e-08	9.22e-05	0.0008564	4.63e-05
B_memory	RNF8	ENSG00000112130	rs11755329	6	37368362	T	0.151	126318389	2.39e-06	0.002499	0.01914	0.00171096
B_memory	RNGTT	ENSG00000111880	rs2756370	6	89326244	T	-0.32	196485098	2.21e-24	3.7e-20	2.07e-05	1.25e-20
B_memory	RNH1	ENSG00000023191	rs1056506	11	457879	T	-0.158	172395977	8e-07	0.001262	0.008579	0.00064055
B_memory	RPL10A	ENSG00000198755	rs2076172	6	35436925	T	-0.261	187704504	1.79e-16	1.39e-12	2.07e-05	5.39e-13
B_memory	RPL11	ENSG00000142676	rs77766201	1	24006446	A	-0.226	182429823	1.39e-12	1.07e-08	4.02e-05	2.78e-09
B_memory	RPL12	ENSG00000197958	rs10987645	9	130181223	G	0.579	6.27039e+07	3.45e-87	1.26e-81	2.03e-05	1.83e-82
B_memory	RPL13	ENSG00000167526	rs34434037	16	89631008	C	-0.295	192685540	9.92e-21	7.26e-17	2.51e-05	4.3e-17
B_memory	RPL14	ENSG00000188846	rs6599105	3	40531533	C	0.193	120162219	1.66e-09	6.25e-06	3.87e-05	2.18e-06
B_memory	RPL22L1	ENSG00000163584	rs13063927	3	170582888	T	-0.162	172956350	4.32e-07	0.0008559	0.003032	0.00036684
B_memory	RPL23A	ENSG00000198242	rs9890687	17	26928363	G	-0.225	182297512	1.71e-12	1.02e-08	2.93e-05	3.38e-09
B_memory	RPL27A	ENSG00000166441	rs61875926	11	8705528	G	-0.227	182681113	9.36e-13	3.63e-09	2.5e-05	1.91e-09
B_memory	RPL28	ENSG00000108107	rs17700376	19	55897327	G	-0.574	234221786	2.39e-85	7.25e-79	2.78e-05	1.21e-80
B_memory	RPL36AL	ENSG00000165502	rs1952013	14	50087357	G	0.45	8.19006e+07	3.95e-49	7.11e-44	5.81e-05	7.44e-45
B_memory	RPL37A	ENSG00000197756	rs10197526	2	217414502	C	-0.146	170596695	5.26e-06	0.006232	0.03049	0.00345297
B_memory	RPL3	ENSG00000100316	rs470075	22	39686806	A	0.163	124565799	3.6e-07	0.0002135	0.003305	0.00031063
B_memory	RPL8	ENSG00000161016	rs2954658	8	146017782	T	-0.764	262566307	4.1e-185	5.05e-179	1.23e-05	1.16e-179
B_memory	RPLP2	ENSG00000177600	rs12277141	11	798865	C	-0.373	204346431	3.9e-33	3.85e-27	2.5e-05	3.73e-29
B_memory	RPN2	ENSG00000118705	rs6012629	20	36240257	G	-0.148	170893276	3.9e-06	0.003515	0.02017	0.00264452
B_memory	RPS10	ENSG00000124614	rs6925243	6	34381937	G	0.413	8.74208e+07	6.87e-41	3.02e-35	2.07e-05	9.36e-37
B_memory	RPS11	ENSG00000142534	rs10403394	19	49999345	A	-0.251	186212463	2.61e-15	2.27e-11	2.78e-05	7.04e-12
B_memory	RPS12	ENSG00000112306	rs12204693	6	133140795	T	0.175	122787818	4.57e-08	7.83e-05	0.0007615	4.7e-05
B_memory	RPS14	ENSG00000164587	rs10447224	5	149834365	A	-0.177	175234936	3.04e-08	7.62e-05	0.0007795	3.23e-05
B_memory	RPS16	ENSG00000105193	rs640000	19	39926601	T	0.366	94435703	8.22e-32	2.45e-27	2.78e-05	7.29e-28
B_memory	RPS18	ENSG00000231500	rs17215231	6	33239869	T	-0.542	229540512	1.1e-74	2.9e-68	2.07e-05	4.33e-70
B_memory	RPS19	ENSG00000105372	rs10417985	19	42377133	G	0.169	123656781	1.28e-07	0.0002447	0.008977	0.00012045
B_memory	RPS23	ENSG00000186468	rs226204	5	81610680	A	0.17	123481781	1.04e-07	0.0002389	0.003751	9.99e-05
B_memory	RPS25	ENSG00000118181	rs3737504	11	118869460	G	-0.266	188395962	4.99e-17	3.17e-13	2.5e-05	1.58e-13
B_memory	RPS26	ENSG00000197728	rs10876864	12	56401085	A	-0.895	282057336	0	0	6.55e-05	0
B_memory	RPS2	ENSG00000140988	rs338787	16	2008095	A	0.29	105733693	4.58e-20	3.23e-16	2.51e-05	1.89e-16
B_memory	RPS3A	ENSG00000145425	rs1201214	4	151815783	C	-0.37	203976373	1.1e-32	4.05e-29	1.35e-05	1.03e-28
B_memory	RPS3	ENSG00000149273	rs3094303	11	75114071	G	-0.264	188188815	7.34e-17	4.62e-13	2.5e-05	2.28e-13
B_memory	RPS5	ENSG00000083845	rs731835	19	58898436	C	-0.556	231543323	4.15e-79	6.3e-73	2.78e-05	1.84e-74
B_memory	RPS6	ENSG00000137154	rs34400018	9	19336006	T	-0.262	187899990	1.25e-16	4.89e-13	2.03e-05	3.81e-13
B_memory	RPS7	ENSG00000171863	rs11558965	2	3622912	T	-0.355	201653991	6.01e-30	1.06e-24	2.61e-05	4.8e-26
B_memory	RPS8	ENSG00000142937	rs12120833	1	45241285	G	-0.451	216012979	1.71e-49	2.88e-43	4.02e-05	3.28e-45
B_memory	RPS9	ENSG00000170889	rs34262439	19	54713150	A	-0.415	210657322	1.92e-41	1.62e-36	2.78e-05	2.67e-37
B_memory	RPSA	ENSG00000168028	rs1768192	3	39512160	T	0.204	118416204	1.52e-10	7.28e-07	3.87e-05	2.36e-07
B_memory	RSRC2	ENSG00000111011	rs1553179	12	122831073	G	-0.176	175020232	3.94e-08	0.0002133	0.001866	4.1e-05
B_memory	RWDD2A	ENSG00000013392	rs6916516	6	84238052	G	0.169	123615707	1.22e-07	0.0001908	0.001537	0.00011526
B_memory	S100Z	ENSG00000171643	rs2681669	5	76218514	C	-0.185	176437781	6.78e-09	1.9e-05	3.11e-05	8.11e-06
B_memory	SAMD12	ENSG00000177570	rs2460979	8	119661840	T	-0.148	170831571	4.15e-06	0.002424	0.0188	0.00279681
B_memory	SCIMP	ENSG00000161929	rs4790752	17	5115877	T	-0.231	183276744	3.63e-13	2.69e-09	2.93e-05	7.79e-10
B_memory	SDCBP	ENSG00000137575	rs10957077	8	59934166	G	-0.151	171362705	2.4e-06	0.001481	0.01217	0.00171743
B_memory	SEC61B	ENSG00000106803	rs75085864	9	101999360	A	-0.164	173213163	3.24e-07	0.0004757	0.006863	0.00028255
B_memory	SEL1L3	ENSG00000091490	rs13147067	4	25877086	T	0.187	120998303	4.93e-09	5.76e-06	1.35e-05	6.03e-06
B_memory	SERTAD3	ENSG00000167565	rs268695	19	40960986	T	-0.171	174279610	9.51e-08	0.0001833	0.008736	9.21e-05
B_memory	SF1	ENSG00000168066	rs67808744	11	64576598	T	0.168	123884050	1.66e-07	0.0003024	0.003441	0.00015333
B_memory	SH3BGRL3	ENSG00000142669	rs11247915	1	26650550	A	0.211	117456064	3.85e-11	2.17e-07	4.02e-05	6.45e-08
B_memory	SH3YL1	ENSG00000035115	rs17713729	2	249092	C	-0.315	195757177	1.18e-23	6.04e-19	2.61e-05	6.36e-20
B_memory	SLC25A1	ENSG00000100075	rs807666	22	19160549	T	-0.156	172090680	1.11e-06	0.0006227	0.0114	0.00086113
B_memory	SLC2A14	ENSG00000173262	rs145527981	12	8049836	T	0.318	101465738	4.09e-24	6.09e-20	6.55e-05	2.27e-20
B_memory	SMDT1	ENSG00000183172	rs133379	22	42468535	G	0.734	3.95592e+07	8.24e-164	2.57e-158	9.68e-06	1.68e-158
B_memory	SNHG7	ENSG00000233016	rs11145844	9	139613998	T	-0.381	205586415	1.13e-34	1.18e-30	2.03e-05	1.16e-30
B_memory	SNHG8	ENSG00000269893	rs658642	4	119200274	T	0.468	7.91322e+07	1.16e-53	7.88e-48	1.35e-05	2.57e-49
B_memory	SNRPD2	ENSG00000125743	rs36040835	19	46201213	G	-0.189	176920629	3.65e-09	1.19e-05	2.78e-05	4.55e-06
B_memory	SNX9	ENSG00000130340	rs78203558	6	157440585	G	-0.153	171649583	1.78e-06	0.001943	0.0145	0.00131275
B_memory	SOX12	ENSG00000177732	rs3827150	20	256886	G	0.144	127354113	6.86e-06	0.005569	0.04136	0.00435959
B_memory	SQSTM1	ENSG00000161011	rs248245	5	179265261	A	-0.173	174599910	6.52e-08	0.0001553	0.00269	6.51e-05
B_memory	SRSF10	ENSG00000188529	rs6424144	1	24375663	A	-0.157	172177295	1.01e-06	0.002713	0.03603	0.00079186
B_memory	STMN3	ENSG00000197457	rs6010620	20	62309839	G	0.17	123555945	1.13e-07	0.0001518	0.001018	0.00010818
B_memory	SULF2	ENSG00000196562	rs6018502	20	46115389	T	0.53	6.99457e+07	7.1e-71	3.49e-65	2.84e-05	2.57e-66
B_memory	SVIP	ENSG00000198168	rs10766969	11	22849952	G	-0.196	177986018	8.92e-10	2.35e-06	2.5e-05	1.23e-06
B_memory	SYNGR1	ENSG00000100321	rs2267407	22	39747050	A	0.216	116725626	1.31e-11	1.66e-08	9.68e-06	2.34e-08
B_memory	TACC1	ENSG00000147526	rs35734829	8	38725395	T	0.157	125401903	9.04e-07	0.0006246	0.005393	0.0007147
B_memory	TAPBPL	ENSG00000139192	rs2008134	12	6588445	G	0.155	125719763	1.27e-06	0.004531	0.0451	0.00097139
B_memory	TAPBP	ENSG00000231925	rs3130260	6	33278816	A	-0.211	180269560	3.63e-11	1.06e-07	2.07e-05	6.11e-08
B_memory	TBCA	ENSG00000171530	rs254415	5	77071703	T	-0.192	177462050	1.8e-09	5.12e-06	3.11e-05	2.35e-06
B_memory	TEN1	ENSG00000257949	rs2665967	17	74016834	C	0.158	125320874	8.28e-07	0.001148	0.006741	0.00066048
B_memory	TIAM1	ENSG00000156299	rs7275371	21	33482149	A	-0.141	169820630	1.13e-05	0.006011	0.04477	0.0067423
B_memory	TIMM10	ENSG00000134809	rs2848625	11	57330650	C	-0.311	195121734	4.97e-23	7.78e-19	2.5e-05	2.55e-19
B_memory	TIMM13	ENSG00000099800	rs6945	19	2426828	C	0.167	123943392	1.78e-07	0.0003363	0.009214	0.00016306
B_memory	TLE4	ENSG00000106829	rs4877500	9	82302854	G	-0.193	177505257	1.7e-09	3.19e-06	2.03e-05	2.23e-06
B_memory	TLK1	ENSG00000198586	rs10199500	2	172008533	C	-0.188	176829995	4.1e-09	1.16e-05	2.61e-05	5.08e-06
B_memory	TMEM128	ENSG00000132406	rs62286917	4	4243862	C	0.149	126733954	3.67e-06	0.003218	0.03727	0.00250953
B_memory	TMEM156	ENSG00000121895	rs6837251	4	39037076	A	0.4	89351495	3.05e-38	1.21e-34	1.35e-05	3.7e-34
B_memory	TMEM258	ENSG00000134825	rs174573	11	61600327	A	0.184	121500985	9.36e-09	2.11e-05	2.5e-05	1.09e-05
B_memory	TMEM50B	ENSG00000142188	rs9975829	21	34859495	G	-0.144	170340172	6.8e-06	0.003906	0.03527	0.00432496
B_memory	TOMM7	ENSG00000196683	rs2240728	7	22852499	T	-0.553	231166592	2.92e-78	4.73e-73	2.02e-05	1.26e-73
B_memory	TP53TG1	ENSG00000182165	rs1859124	7	86747876	G	0.142	127686603	9.53e-06	0.008897	0.04367	0.00579823
B_memory	TPGS2	ENSG00000134779	rs10502670	18	34731805	G	-0.164	173319091	2.88e-07	0.001361	0.006073	0.00025333
B_memory	TSG101	ENSG00000074319	rs61886896	11	18741260	C	0.147	126933386	4.5e-06	0.005572	0.03872	0.00300532
B_memory	TSPAN3	ENSG00000140391	rs17466257	15	77376183	A	0.241	113000220	3.6e-14	3.58e-08	5.38e-05	8.59e-11
B_memory	TSPO	ENSG00000100300	rs138911	22	43553417	G	-0.2	178680567	3.46e-10	3.92e-07	9.68e-06	5.07e-07
B_memory	TSTD1	ENSG00000215845	rs2516841	1	161010774	G	-0.315	195739687	1.23e-23	2.35e-19	4.02e-05	6.6e-20
B_memory	TSTD3	ENSG00000228439	rs330832	6	100047851	C	-0.15	171123254	3.08e-06	0.003142	0.02416	0.00214323
B_memory	TTC32	ENSG00000183891	rs80296077	2	20089000	A	0.167	124024165	1.95e-07	0.0003629	0.003979	0.00017748
B_memory	TUBB6	ENSG00000176014	rs9303766	18	12300849	A	0.283	106702319	3.3e-19	5.46e-15	9.78e-05	1.27e-15
B_memory	TUFM	ENSG00000178952	rs8049439	16	28837515	C	0.37	9.37102e+07	1.11e-32	8.46e-28	2.51e-05	1.03e-28
B_memory	TYMP	ENSG00000025708	rs140522	22	50971266	C	0.155	125736892	1.3e-06	0.0007176	0.01285	0.00098761
B_memory	U2AF1L4	ENSG00000161265	rs3848662	19	36216056	T	0.187	120947301	4.62e-09	1.49e-05	2.78e-05	5.68e-06
B_memory	UBE2J1	ENSG00000198833	rs12209311	6	90067072	C	0.262	109783251	1.25e-16	9.75e-13	2.07e-05	3.8e-13
B_memory	UCP2	ENSG00000175567	rs632862	11	73693421	G	0.256	110684999	6.45e-16	3.5e-12	2.5e-05	1.84e-12
B_memory	UHRF1BP1	ENSG00000065060	rs2076169	6	35388479	G	0.147	127020868	4.91e-06	0.004694	0.041	0.00325112
B_memory	UQCRH	ENSG00000173660	rs41292543	1	46774783	G	-0.159	172563326	6.66e-07	0.001847	0.02365	0.00054299
B_memory	USF1	ENSG00000158773	rs2256633	1	160933467	T	0.174	122953738	5.57e-08	0.0002053	0.002764	5.64e-05
B_memory	USP53	ENSG00000145390	rs11729857	4	120114100	G	0.205	118327857	1.34e-10	1.66e-07	1.35e-05	2.1e-07
B_memory	USPL1	ENSG00000132952	rs73165037	13	31447093	A	-0.156	172114586	1.08e-06	0.0014	0.008363	0.00084144
B_memory	VAMP2	ENSG00000220205	rs8064449	17	8079029	C	0.183	121651600	1.13e-08	3.11e-05	3.37e-05	1.3e-05
B_memory	VAMP5	ENSG00000168899	rs10198001	2	85743357	G	-0.16	172604429	6.37e-07	0.001036	0.009655	0.00052123
B_memory	VAMP8	ENSG00000118640	rs13411109	2	85741372	G	0.172	123264175	8.06e-08	0.0001599	0.001979	7.91e-05
B_memory	VPREB3	ENSG00000128218	rs4822436	22	24093998	G	0.234	113956091	1.75e-13	2.35e-10	9.68e-06	3.88e-10
B_memory	VRK2	ENSG00000028116	rs77461828	2	58309959	A	-0.145	170466329	6e-06	0.006996	0.03247	0.00387187
B_memory	WARS	ENSG00000140105	rs8015259	14	100795338	C	0.288	105943726	7.06e-20	1.37e-15	5.81e-05	2.86e-16
B_memory	WDR60	ENSG00000126870	rs749959	7	158431902	C	0.148	126884650	4.28e-06	0.004692	0.02493	0.00287609
B_memory	XRRA1	ENSG00000166435	rs919877	11	74558579	G	0.364	9.46861e+07	1.63e-31	2.21e-26	2.5e-05	1.42e-27
B_memory	YBEY	ENSG00000182362	rs62224180	21	47726332	G	-0.293	192431743	1.69e-20	3.14e-16	1.23e-05	7.2e-17
B_memory	YBX3	ENSG00000060138	rs73046547	12	10919313	C	0.164	124401524	2.99e-07	0.001234	0.01049	0.00026287
B_memory	YWHAB	ENSG00000166913	rs2235172	20	43541183	C	-0.153	171608944	1.86e-06	0.001906	0.01225	0.00136371
B_memory	YWHAH	ENSG00000128245	rs9609396	22	32363761	T	0.173	123082881	6.5e-08	4.42e-05	0.00064	6.49e-05
B_memory	ZC2HC1A	ENSG00000104427	rs10093113	8	79585248	T	0.184	121419632	8.44e-09	9.91e-06	1.23e-05	9.92e-06
B_memory	ZC3HAV1	ENSG00000105939	rs10270221	7	138734838	G	-0.209	180024159	5.18e-11	1.82e-07	2.02e-05	8.54e-08
B_memory	ZFAS1	ENSG00000177410	rs8125219	20	47598661	A	0.228	114908979	8.06e-13	6.98e-09	2.84e-05	1.66e-09
B_memory	ZNF506	ENSG00000081665	rs35553578	19	19712534	C	0.155	125783171	1.36e-06	0.002183	0.01781	0.00103267
B_memory	ZNF512B	ENSG00000196700	rs62218144	20	62761456	T	0.157	125426027	9.28e-07	0.001021	0.008591	0.00073167
B_memory	ZNF600	ENSG00000189190	rs4802995	19	53284720	G	0.154	125923424	1.58e-06	0.002494	0.02105	0.0011805
B_memory	ZNF83	ENSG00000167766	rs35706759	19	53122472	G	-0.17	174117125	1.15e-07	0.0002211	0.008977	0.00010959
B_memory	ZNF85	ENSG00000105750	rs73021506	19	21129736	T	0.238	113421512	7.26e-14	5.66e-10	2.78e-05	1.68e-10
B_memory	ZP3	ENSG00000188372	rs11767431	7	76177284	T	0.224	115551533	2.2e-12	1.24e-08	2.02e-05	4.31e-09
B_memory	ZSCAN32	ENSG00000140987	rs2526279	16	3082478	C	0.161	124932377	5.41e-07	0.001032	0.02683	0.00044954
B_naive	ABCA1	ENSG00000165029	rs2515612	9	107686752	A	-0.18	181725575	1.54e-08	1.31e-05	2.13e-05	1.72e-05
B_naive	ABCB4	ENSG00000005471	rs17209837	7	87124822	C	-0.156	178052403	9.69e-07	0.0005013	0.005919	0.00076066
B_naive	ABRACL	ENSG00000146386	rs4895550	6	139343892	T	-0.181	181856576	1.31e-08	1.38e-05	1.67e-05	1.49e-05
B_naive	AC002456.2	ENSG00000223969	rs10242366	7	90920369	A	-0.152	177355283	1.99e-06	0.0009574	0.0103	0.00145347
B_naive	AC005037.3	ENSG00000183308	rs73059116	2	201730687	C	0.187	125271991	4.46e-09	4.09e-06	9.3e-06	5.49e-06
B_naive	AC006129.4	ENSG00000270164	rs7255742	19	42049821	G	-0.229	189313887	4.37e-13	1.5e-09	1.92e-05	9.3e-10
B_naive	AC010883.5	ENSG00000234936	rs141719795	2	43462478	A	0.149	131027009	2.92e-06	0.001528	0.01039	0.00204791
B_naive	AC023590.1	ENSG00000225885	rs2514596	8	119629086	G	-0.254	193166916	7.65e-16	1.4e-12	7.61e-06	2.16e-12
B_naive	AC026202.3	ENSG00000233912	rs2572682	3	5908373	A	-0.158	178350333	7.08e-07	0.0005348	0.008622	0.00057344
B_naive	AC079767.4	ENSG00000224137	rs3845812	2	208524200	G	-0.286	198054288	8.47e-20	4.23e-16	9.3e-06	3.41e-16
B_naive	AC090186.1	ENSG00000232941	rs9298467	8	52806682	T	0.172	127469719	6.29e-08	3.62e-05	0.0004737	6.3e-05
B_naive	AC104653.1	ENSG00000228857	rs11685296	2	114588257	C	0.215	120817667	1.07e-11	1.35e-08	9.3e-06	1.93e-08
B_naive	ACAP1	ENSG00000072818	rs3809822	17	7234112	G	-0.198	184489504	4.6e-10	2.79e-07	5.43e-06	6.6e-07
B_naive	ACCS	ENSG00000110455	rs2074038	11	44087989	T	0.163	128931530	3.25e-07	0.0003192	0.005088	0.00028372
B_naive	ACOT7	ENSG00000097021	rs34794580	1	6036235	T	0.149	131024642	2.92e-06	0.001844	0.01329	0.00204359
B_naive	ACSL3	ENSG00000123983	rs13018311	2	224157964	A	0.149	131103238	3.16e-06	0.001612	0.01097	0.00219218
B_naive	ACTG1	ENSG00000184009	rs7503278	17	79479808	T	0.215	120924554	1.26e-11	8.75e-09	5.43e-06	2.24e-08
B_naive	ACY3	ENSG00000132744	rs2279126	11	67441472	T	-0.142	175930816	8.16e-06	0.006168	0.04565	0.00506667
B_naive	ACYP2	ENSG00000170634	rs4671747	2	54229818	T	-0.31	201700208	4.23e-23	3.81e-19	9.3e-06	2.18e-19
B_naive	ADAM19	ENSG00000135074	rs113913502	5	156877604	G	-0.162	178923392	3.82e-07	0.0005402	0.00552	0.00032821
B_naive	ADHFE1	ENSG00000147576	rs10087929	8	66360589	T	-0.14	175631584	1.09e-05	0.003647	0.03097	0.00648786
B_naive	ADNP	ENSG00000101126	rs13039280	20	50391855	C	0.143	132054933	8.02e-06	0.003962	0.03985	0.00499298
B_naive	ADPRM	ENSG00000170222	rs2520151	17	10605375	C	-0.262	194367599	9.13e-17	4.39e-13	5.43e-06	2.82e-13
B_naive	AGPAT3	ENSG00000160216	rs9982929	21	44572204	G	-0.138	175196079	1.63e-05	0.005302	0.04357	0.00924738
B_naive	AHI1	ENSG00000135541	rs58761508	6	135835901	G	0.405	9.16897e+07	1.16e-39	1.45e-35	1.12e-05	1.5e-35
B_naive	AIM1	ENSG00000112297	rs61519226	6	107220699	T	0.159	129456342	5.74e-07	0.0003992	0.003666	0.00047423
B_naive	AKAP13	ENSG00000170776	rs2014102	15	85925323	A	0.22	120112598	3.81e-12	1.67e-08	1.19e-05	7.24e-09
B_naive	AKAP7	ENSG00000118507	rs76670887	6	131505231	T	0.229	118744325	4.76e-13	8.11e-10	1.12e-05	1.01e-09
B_naive	AL592284.1	ENSG00000231360	rs12124527	1	144896319	C	0.164	128683832	2.48e-07	0.0002169	0.002177	0.00022105
B_naive	ALDH9A1	ENSG00000143149	rs7546215	1	165656104	T	0.19	124813791	2.5e-09	3.06e-06	1.1e-05	3.2e-06
B_naive	ALKBH7	ENSG00000125652	rs117937375	19	6373539	G	0.144	131774891	6.12e-06	0.006316	0.03761	0.00394226
B_naive	ANGEL2	ENSG00000174606	rs34868056	1	213385421	A	-0.157	178192593	8.36e-07	0.000628	0.004886	0.00066647
B_naive	ANK1	ENSG00000029534	rs999188	8	41435795	G	-0.337	205855382	3.02e-27	1.05e-23	7.61e-06	2.07e-23
B_naive	ANKDD1A	ENSG00000166839	rs2687523	15	65172961	G	-0.262	194374070	9.02e-17	1.78e-12	1.19e-05	2.78e-13
B_naive	ANKRD17	ENSG00000132466	rs12648301	4	73528775	T	-0.159	178555372	5.69e-07	0.0002606	0.00236	0.00047034
B_naive	ANXA11	ENSG00000122359	rs79529820	10	81820529	T	0.15	130914413	2.61e-06	0.003439	0.02067	0.0018507
B_naive	ANXA2R	ENSG00000177721	rs550400	5	43054758	C	0.141	132308134	1.02e-05	0.008178	0.04763	0.00615813
B_naive	ANXA2	ENSG00000182718	rs3743266	15	60781513	C	0.176	126851730	3.05e-08	2.78e-05	0.000212	3.24e-05
B_naive	ANXA4	ENSG00000196975	rs6711807	2	69946670	C	0.307	106680582	9.62e-23	7.1e-19	9.3e-06	4.83e-19
B_naive	ANXA5	ENSG00000164111	rs6854854	4	122606919	C	0.209	121768066	4.19e-11	3.19e-08	7.1e-06	6.99e-08
B_naive	ANXA6	ENSG00000197043	rs2303038	5	150535013	T	0.235	117793179	1.06e-13	4.65e-10	2.18e-05	2.42e-10
B_naive	AP003774.1	ENSG00000236935	rs12421615	11	64021605	A	0.297	108249437	2.68e-21	2.31e-17	1.6e-05	1.21e-17
B_naive	AP1S3	ENSG00000152056	rs10185653	2	224690594	C	0.291	109225562	1.98e-20	1.09e-16	9.3e-06	8.41e-17
B_naive	ARF6	ENSG00000165527	rs8020978	14	50475408	A	0.148	131165549	3.36e-06	0.006027	0.03757	0.00231782
B_naive	ARHGAP22	ENSG00000128805	rs17605170	10	49800910	C	-0.146	176465458	4.85e-06	0.005764	0.04403	0.00321487
B_naive	ARHGAP24	ENSG00000138639	rs12506009	4	86563698	G	-0.588	244620173	8.49e-92	6.43e-88	7.1e-06	4.96e-87
B_naive	ARHGEF3	ENSG00000163947	rs1489948	3	56757717	C	0.226	119170903	9.18e-13	1.82e-09	1.22e-05	1.88e-09
B_naive	ARL11	ENSG00000152213	rs9535274	13	50194394	A	-0.308	201451940	7.27e-23	4.08e-19	9.96e-06	3.68e-19
B_naive	ARL14EP	ENSG00000152219	rs7115854	11	30311493	G	-0.267	195187890	2.05e-17	9.29e-14	1.6e-05	6.73e-14
B_naive	ARL16	ENSG00000214087	rs7503637	17	79649515	A	-0.269	195467788	1.22e-17	6.44e-14	5.43e-06	4.11e-14
B_naive	ARL17A	ENSG00000185829	rs557307834	17	44121579	C	0.155	130142652	1.18e-06	0.000468	0.006354	0.00091081
B_naive	ARL17B	ENSG00000228696	rs440778	17	43686420	G	0.236	117589220	7.67e-14	2.09e-10	5.43e-06	1.77e-10
B_naive	ARRDC5	ENSG00000205784	rs28689007	19	4903536	A	0.144	131888130	6.83e-06	0.006921	0.04064	0.0043408
B_naive	ARSA	ENSG00000100299	rs6151429	22	51063477	C	-0.165	179446037	2.16e-07	0.0001021	0.003284	0.00019446
B_naive	ARV1	ENSG00000173409	rs11122172	1	231111477	G	-0.173	180580161	5.96e-08	5.73e-05	0.0005797	6e-05
B_naive	ASAH1	ENSG00000104763	rs12541567	8	17920077	A	0.156	129987183	1.01e-06	0.000435	0.002875	0.00078718
B_naive	ASNA1	ENSG00000198356	rs4804718	19	12648793	T	0.147	131317357	3.91e-06	0.004339	0.03255	0.00265073
B_naive	ASNSD1	ENSG00000138381	rs6756571	2	190505697	T	0.148	131146298	3.3e-06	0.001676	0.01132	0.00227814
B_naive	ASPH	ENSG00000198363	rs59681890	8	62655710	T	0.138	132770392	1.58e-05	0.00507	0.0434	0.00897781
B_naive	ATG10	ENSG00000152348	rs749402	5	81561325	T	0.195	123907036	7.73e-10	1.89e-06	2.18e-05	1.07e-06
B_naive	ATHL1	ENSG00000142102	rs11246055	11	291694	G	0.141	132257020	9.73e-06	0.00717	0.04938	0.00590411
B_naive	ATP5G3	ENSG00000154518	rs1153695	2	175935979	T	0.181	126116575	1.26e-08	1.11e-05	1.34e-05	1.44e-05
B_naive	ATRN	ENSG00000088812	rs910655	20	3787550	T	-0.138	175219920	1.6e-05	0.007311	0.04432	0.00907152
B_naive	AXIN2	ENSG00000168646	rs12452513	17	63556290	A	0.173	127361244	5.55e-08	2.59e-05	0.0007534	5.61e-05
B_naive	B3GAT2	ENSG00000112309	rs2460688	6	71577803	A	0.148	131225728	3.57e-06	0.002068	0.02154	0.00244505
B_naive	B4GALT1	ENSG00000086062	rs7868663	9	33141229	G	-0.168	179806137	1.44e-07	0.0001065	0.00166	0.00013468
B_naive	BABAM1	ENSG00000105393	rs62121730	19	17878935	A	-0.146	176448340	4.94e-06	0.005301	0.03461	0.00326399
B_naive	BARD1	ENSG00000138376	rs12990191	2	215391461	T	-0.144	176208525	6.24e-06	0.002871	0.01887	0.00400849
B_naive	BBC3	ENSG00000105327	rs393760	19	46935212	G	-0.157	178245900	7.9e-07	0.001077	0.009294	0.00063373
B_naive	BCAS4	ENSG00000124243	rs6013036	20	49488614	T	-0.199	184605409	3.94e-10	4.64e-07	9.82e-06	5.71e-07
B_naive	BCL2A1	ENSG00000140379	rs8033549	15	80309299	G	0.565	66957035	2.62e-83	1.39e-77	1.19e-05	1.27e-78
B_naive	BCL7A	ENSG00000110987	rs12369331	12	122420308	A	-0.15	177141975	2.47e-06	0.002803	0.0281	0.00176391
B_naive	BCLAF1	ENSG00000029363	rs276577	6	137384961	T	0.143	131981404	7.47e-06	0.004021	0.043	0.00469354
B_naive	BDH2	ENSG00000164039	rs223480	4	103688038	C	0.144	131866104	6.69e-06	0.002483	0.02294	0.00426182
B_naive	BICD2	ENSG00000185963	rs1874128	9	95362665	A	0.267	112851124	2.19e-17	4.55e-14	9.96e-06	7.14e-14
B_naive	BLK	ENSG00000136573	rs2618444	8	11338370	C	-0.322	203586112	6.26e-25	2.01e-21	7.61e-06	3.66e-21
B_naive	BRK1	ENSG00000254999	rs113885243	3	10055671	T	-0.167	179781592	1.48e-07	0.000131	0.001084	0.00013815
B_naive	BROX	ENSG00000162819	rs3002142	1	222788062	T	0.149	131021103	2.91e-06	0.001839	0.01325	0.00203717
B_naive	BTBD9	ENSG00000183826	rs10947716	6	38150323	G	-0.15	177055697	2.7e-06	0.001604	0.01834	0.00190658
B_naive	BTF3	ENSG00000145741	rs10942655	5	72674031	A	-0.232	189751815	2.2e-13	9.4e-10	2.18e-05	4.84e-10
B_naive	BTN3A2	ENSG00000186470	rs9366654	6	26377028	A	-0.345	207085660	1.48e-28	1.08e-24	1.12e-05	1.09e-24
B_naive	BTNL9	ENSG00000165810	rs10059464	5	180491351	G	0.241	116832436	2.24e-14	1.02e-10	2.18e-05	5.47e-11
B_naive	BZW2	ENSG00000136261	rs13237401	7	16853866	T	0.136	132984347	1.92e-05	0.007021	0.04396	0.0106553
B_naive	C10orf32	ENSG00000166275	rs4919690	10	104616500	C	-0.201	185031661	2.22e-10	1.96e-06	4.71e-05	3.35e-07
B_naive	C11orf24	ENSG00000171067	rs312018	11	68066034	A	0.297	108272391	2.81e-21	2.41e-17	1.6e-05	1.27e-17
B_naive	C12orf57	ENSG00000111678	rs2071076	12	7049999	T	0.244	116352200	1.01e-14	4.64e-11	1.93e-05	2.56e-11
B_naive	C12orf75	ENSG00000235162	rs834723	12	104968654	A	-0.146	176536565	4.53e-06	0.00485	0.04531	0.00302159
B_naive	C15orf40	ENSG00000169609	rs4842860	15	83680287	G	0.147	131323481	3.93e-06	0.002264	0.02204	0.00266523
B_naive	C15orf57	ENSG00000128891	rs1659563	15	40740713	G	0.154	130228692	1.3e-06	0.0008301	0.008426	0.00098724
B_naive	C16orf72	ENSG00000182831	rs2314288	16	9324676	C	0.153	130400138	1.55e-06	0.001293	0.01282	0.00115831
B_naive	C16orf74	ENSG00000154102	rs8056646	16	85782940	A	-0.153	177625173	1.51e-06	0.001267	0.01257	0.00113463
B_naive	C17orf49	ENSG00000258315	rs218655	17	6573964	A	-0.14	175530029	1.19e-05	0.003105	0.01488	0.0070522
B_naive	C19orf60	ENSG00000006015	rs4808823	19	18698019	C	-0.208	185997949	5.85e-11	1.87e-07	1.92e-05	9.58e-08
B_naive	C19orf81	ENSG00000235034	rs78588089	19	51420756	T	0.151	130736336	2.18e-06	0.002581	0.01961	0.00157539
B_naive	C1orf115	ENSG00000162817	rs77473331	1	220856618	G	0.182	125989006	1.08e-08	1.23e-05	1.23e-05	1.25e-05
B_naive	C1orf220	ENSG00000213057	rs12096732	1	178523164	T	0.168	128096184	1.29e-07	0.0001181	0.001708	0.00012137
B_naive	C1orf86	ENSG00000162585	rs61776567	1	2063472	C	-0.197	184264972	6.19e-10	8.2e-07	1.1e-05	8.73e-07
B_naive	C20orf27	ENSG00000101220	rs45495794	20	3734167	C	-0.19	183191188	2.49e-09	2.54e-06	9.82e-06	3.2e-06
B_naive	C2orf27A	ENSG00000197927	rs10928171	2	132663189	G	-0.157	178245617	7.91e-07	0.0004808	0.0052	0.0006339
B_naive	C6orf120	ENSG00000185127	rs6924023	6	170076041	G	0.159	129534119	6.24e-07	0.0004315	0.003987	0.00051136
B_naive	C6orf48	ENSG00000204387	rs6921489	6	31804646	T	-0.199	184598870	3.97e-10	5.16e-07	1.12e-05	5.76e-07
B_naive	C6orf62	ENSG00000112308	rs3756814	6	24705835	C	-0.146	176539397	4.51e-06	0.002546	0.02562	0.0030142
B_naive	C9orf156	ENSG00000136932	rs3780419	9	100677134	C	0.269	112583544	1.34e-17	2.8e-14	9.96e-06	4.48e-14
B_naive	C9orf66	ENSG00000183784	rs7029687	9	1197071	A	-0.144	176251833	5.98e-06	0.003312	0.03622	0.00386294
B_naive	CAP1	ENSG00000131236	rs3122428	1	40545964	G	-0.154	177764737	1.31e-06	0.0009283	0.006918	0.00099611
B_naive	CAPG	ENSG00000042493	rs3770102	2	85637837	T	0.248	115838888	4.28e-15	8.37e-12	9.3e-06	1.13e-11
B_naive	CAPN12	ENSG00000182472	rs62119115	19	39210593	A	-0.156	177996582	1.03e-06	0.001352	0.01074	0.00080186
B_naive	CAPZA2	ENSG00000198898	rs10280308	7	116281457	A	0.138	132677190	1.45e-05	0.005507	0.03848	0.00832387
B_naive	CARD8	ENSG00000105483	rs10414394	19	48763008	T	0.178	126653382	2.41e-08	4.44e-05	0.0002727	2.61e-05
B_naive	CAST	ENSG00000153113	rs10075736	5	95990057	T	0.211	121506747	2.9e-11	9.63e-08	2.18e-05	4.94e-08
B_naive	CBR3	ENSG00000159231	rs2834911	21	36702489	T	-0.143	176026465	7.44e-06	0.002812	0.01581	0.00467503
B_naive	CCDC101	ENSG00000176476	rs231977	16	28542172	C	-0.217	187440043	7.41e-12	1.71e-08	1.53e-05	1.36e-08
B_naive	CCDC107	ENSG00000159884	rs4879923	9	35677409	C	-0.147	176583131	4.32e-06	0.002454	0.02864	0.00290089
B_naive	CCDC122	ENSG00000151773	rs12430629	13	44415919	A	0.177	126738370	2.67e-08	1.92e-05	9.8e-05	2.87e-05
B_naive	CCDC126	ENSG00000169193	rs11772571	7	23611047	T	0.171	127722499	8.41e-08	5.44e-05	0.0005363	8.23e-05
B_naive	CCDC141	ENSG00000163492	rs2592566	2	179906368	G	0.171	127657087	7.8e-08	5.85e-05	0.0005859	7.68e-05
B_naive	CCDC152	ENSG00000198865	rs62372042	5	42674475	G	0.148	131194582	3.46e-06	0.003334	0.0166	0.00237804
B_naive	CCDC163P	ENSG00000236624	rs945179	1	45992460	T	-0.229	189195573	5.25e-13	1.08e-09	1.1e-05	1.1e-09
B_naive	CCDC58	ENSG00000160124	rs3828362	3	122131777	G	0.277	111287342	1.16e-18	4.63e-15	1.22e-05	4.26e-15
B_naive	CCDC66	ENSG00000180376	rs17216685	3	56647799	C	0.252	115159711	1.34e-15	3.98e-12	1.22e-05	3.71e-12
B_naive	CCDC88A	ENSG00000115355	rs56320407	2	55633205	G	-0.142	175937639	8.1e-06	0.003572	0.02533	0.00503744
B_naive	CCDC88B	ENSG00000168071	rs510372	11	64115137	T	-0.152	177465126	1.78e-06	0.001552	0.02039	0.00131459
B_naive	CCL4	ENSG00000129277	rs1719141	17	34430450	T	0.22	120085505	3.66e-12	2.64e-09	5.43e-06	6.97e-09
B_naive	CCND3	ENSG00000112576	rs113756602	6	41937058	C	-0.145	176297509	5.72e-06	0.003153	0.03204	0.00371448
B_naive	CCR6	ENSG00000112486	rs10946216	6	167538897	C	-0.16	178658011	5.09e-07	0.0003576	0.003176	0.00042595
B_naive	CCT3	ENSG00000163468	rs113279830	1	156299392	G	-0.206	185678560	9.13e-11	1.39e-07	1.1e-05	1.46e-07
B_naive	CCT8	ENSG00000156261	rs965951	21	30432557	A	0.47	8.16225e+07	1.13e-54	9.77e-50	8.39e-06	2.58e-50
B_naive	CCZ1B	ENSG00000146574	rs4265086	7	6885597	T	-0.226	188820090	9.36e-13	1.56e-09	8.41e-06	1.91e-09
B_naive	CCZ1	ENSG00000122674	rs74688574	7	6855646	G	0.297	108224088	2.54e-21	2.72e-17	8.41e-06	1.15e-17
B_naive	CD37	ENSG00000104894	rs1054770	19	49878115	A	-0.375	211750664	7.01e-34	2.08e-29	1.92e-05	6.96e-30
B_naive	CD44	ENSG00000026508	rs11032995	11	35111292	C	-0.143	175984458	7.75e-06	0.005894	0.04457	0.00484287
B_naive	CD52	ENSG00000169442	rs11247915	1	26650550	A	-0.281	197229394	4.29e-19	1.61e-15	1.1e-05	1.63e-15
B_naive	CD53	ENSG00000143119	rs12116743	1	111365246	G	-0.154	177693074	1.41e-06	0.0009926	0.007285	0.00106525
B_naive	CD72	ENSG00000137101	rs10972530	9	35628739	G	0.141	132255171	9.71e-06	0.005127	0.04312	0.00589501
B_naive	CD81	ENSG00000110651	rs2074251	11	2420243	T	0.2	123140717	2.79e-10	5.75e-07	1.6e-05	4.14e-07
B_naive	CD82	ENSG00000085117	rs3837392	11	44624231	T	-0.155	177878941	1.16e-06	0.001047	0.01279	0.00089534
B_naive	CD83	ENSG00000112149	rs74405933	6	14095755	A	-0.282	197370283	3.26e-19	9.54e-16	1.12e-05	1.25e-15
B_naive	CD86	ENSG00000114013	rs13088702	3	121714019	C	0.239	117239684	4.36e-14	1.1e-10	1.22e-05	1.03e-10
B_naive	CD96	ENSG00000153283	rs6785519	3	111253069	C	0.563	6.72267e+07	1.08e-82	2.71e-78	1.22e-05	5.16e-78
B_naive	CD9	ENSG00000010278	rs758731	12	6314045	T	-0.176	181128354	3.14e-08	5.04e-05	0.0005565	3.33e-05
B_naive	CDC42	ENSG00000070831	rs2268179	1	22414785	T	0.227	119086302	8.06e-13	1.61e-09	1.1e-05	1.66e-09
B_naive	CDK10	ENSG00000185324	rs45609834	16	89937645	C	-0.168	179827947	1.41e-07	0.0001473	0.001609	0.00013171
B_naive	CDK13	ENSG00000065883	rs10277422	7	40117098	C	0.15	130915995	2.62e-06	0.001229	0.01358	0.00185332
B_naive	CDK8	ENSG00000132964	rs9645860	13	25846200	C	-0.149	176980583	2.91e-06	0.001518	0.01508	0.00203976
B_naive	CEACAM21	ENSG00000007129	rs3745936	19	42092815	A	0.152	130653945	2.01e-06	0.002387	0.01763	0.00146159
B_naive	CENPK	ENSG00000123219	rs2548790	5	65011742	A	-0.211	186553455	2.67e-11	8.93e-08	2.18e-05	4.57e-08
B_naive	CENPV	ENSG00000166582	rs56326304	17	16223335	G	-0.208	186008360	5.77e-11	3.85e-08	5.43e-06	9.45e-08
B_naive	CFL2	ENSG00000165410	rs10141801	14	35184246	C	0.147	131353107	4.05e-06	0.006998	0.041	0.00273562
B_naive	CFLAR	ENSG00000003402	rs1071678	2	202036292	C	-0.161	178812372	4.31e-07	0.0002755	0.003211	0.00036649
B_naive	CHCHD10	ENSG00000250479	rs73396536	22	24103713	T	-0.161	178730198	4.71e-07	0.0002194	0.005945	0.00039725
B_naive	CHCHD2	ENSG00000106153	rs2908548	7	56177651	C	-0.285	197966326	1.01e-19	7.37e-16	8.41e-06	4.04e-16
B_naive	CHD7	ENSG00000171316	rs2882453	8	62659927	A	-0.141	175699202	1.02e-05	0.003442	0.02954	0.00613771
B_naive	CHI3L2	ENSG00000064886	rs3118207	1	111768576	A	-0.54	237221860	6.1e-75	3.37e-70	1.1e-05	2.41e-70
B_naive	CHMP4B	ENSG00000101421	rs6059012	20	31591128	T	-0.138	175217955	1.6e-05	0.007311	0.04434	0.00908601
B_naive	CHORDC1	ENSG00000110172	rs28634140	11	89926772	T	0.156	129942673	9.61e-07	0.0008842	0.01095	0.00075493
B_naive	CHPT1	ENSG00000111666	rs2559851	12	102092989	A	0.187	125260093	4.39e-09	8.63e-06	1.93e-05	5.41e-06
B_naive	CHURC1	ENSG00000258289	rs396974	14	65305305	T	0.168	128185365	1.42e-07	0.0003941	0.007253	0.00013309
B_naive	CIB1	ENSG00000185043	rs12443067	15	90834160	T	0.217	120632671	8.2e-12	2.39e-08	1.19e-05	1.5e-08
B_naive	CIITA	ENSG00000179583	rs11074938	16	11006543	G	-0.167	179778403	1.49e-07	0.0001556	0.001695	0.0001386
B_naive	CIR1	ENSG00000138433	rs13009079	2	175261148	C	0.149	131105487	3.16e-06	0.001615	0.01099	0.00219664
B_naive	CKAP2	ENSG00000136108	rs4886018	13	52990717	T	-0.191	183355314	2.02e-09	1.82e-06	9.96e-06	2.63e-06
B_naive	CLEC2B	ENSG00000110852	rs7959482	12	10020127	G	0.169	127933409	1.07e-07	0.0001575	0.001384	0.00010255
B_naive	CLEC2D	ENSG00000069493	rs3764021	12	9833628	T	0.289	109522151	3.61e-20	2.48e-16	1.93e-05	1.5e-16
B_naive	CLECL1	ENSG00000184293	rs10844597	12	9874899	A	-0.149	177004122	2.84e-06	0.003188	0.03154	0.00199732
B_naive	CLK4	ENSG00000113240	rs530542	5	178022626	G	0.189	124834287	2.57e-09	5.91e-06	2.18e-05	3.28e-06
B_naive	CLLU1OS	ENSG00000205057	rs61935208	12	92813081	G	0.356	9.91016e+07	1.46e-30	3.35e-26	1.93e-05	1.21e-26
B_naive	CLLU1	ENSG00000257127	rs10745590	12	92664867	C	-0.157	178158512	8.67e-07	0.001088	0.01584	0.00068837
B_naive	CLN8	ENSG00000182372	rs6558532	8	1709593	G	0.177	126696062	2.54e-08	1.53e-05	9.24e-05	2.74e-05
B_naive	CMTM6	ENSG00000091317	rs342766	3	32526818	G	0.141	132297154	1.01e-05	0.005467	0.03249	0.0061031
B_naive	CNDP2	ENSG00000133313	rs3764510	18	72166846	G	-0.213	186865952	1.71e-11	2.95e-08	1.91e-05	3e-08
B_naive	CNOT6L	ENSG00000138767	rs6533239	4	78661686	T	-0.206	185671142	9.23e-11	6.88e-08	7.1e-06	1.47e-07
B_naive	CNPPD1	ENSG00000115649	rs3795986	2	220033830	G	0.184	125684059	7.44e-09	6.69e-06	9.3e-06	8.83e-06
B_naive	CNTNAP2	ENSG00000174469	rs1919692	7	148001727	A	0.44	8.62062e+07	1.97e-47	1.07e-42	8.41e-06	3.45e-43
B_naive	COG5	ENSG00000164597	rs62483619	7	106796537	T	0.141	132300206	1.01e-05	0.004028	0.02892	0.00611842
B_naive	COL9A3	ENSG00000092758	rs6010758	20	61469323	T	0.211	121550672	3.08e-11	4.15e-08	9.82e-06	5.24e-08
B_naive	COMMD6	ENSG00000188243	rs12869081	13	76100090	A	-0.468	226081314	3.52e-54	1.38e-48	9.96e-06	7.96e-50
B_naive	COMMD9	ENSG00000110442	rs682326	11	35863765	A	-0.143	175994144	7.67e-06	0.005849	0.04438	0.00480349
B_naive	CORO1B	ENSG00000172725	rs7924398	11	68093193	T	-0.147	176701904	3.84e-06	0.003182	0.03487	0.00261372
B_naive	CORO1C	ENSG00000110880	rs10746129	12	109091089	C	0.367	9.74342e+07	1.78e-32	4.53e-28	1.93e-05	1.63e-28
B_naive	COTL1	ENSG00000103187	rs934166	16	84631300	G	0.222	119762842	2.26e-12	5.57e-09	1.53e-05	4.41e-09
B_naive	COX19	ENSG00000240230	rs111964933	7	1779393	C	0.151	130743676	2.2e-06	0.001048	0.01145	0.00158598
B_naive	COX6B1	ENSG00000126267	rs61218414	19	36171716	C	-0.211	186505845	2.86e-11	9.19e-08	1.92e-05	4.88e-08
B_naive	COX7A2L	ENSG00000115944	rs13429070	2	42085323	T	0.139	132653240	1.41e-05	0.005847	0.04446	0.00816321
B_naive	CPNE1	ENSG00000214078	rs7270009	20	34433561	T	-0.181	181800201	1.4e-08	1.12e-05	1.67e-05	1.59e-05
B_naive	CRIP1	ENSG00000213145	rs59732071	14	105954949	G	0.152	130531505	1.77e-06	0.003455	0.01942	0.00130681
B_naive	CRYBB2	ENSG00000244752	rs6004662	22	25862124	A	0.368	9.72525e+07	1.09e-32	2.4e-29	7.56e-06	1.01e-28
B_naive	CSRP2BP	ENSG00000149474	rs6080886	20	17867063	G	-0.144	176121871	6.78e-06	0.003424	0.03756	0.004316
B_naive	CSTB	ENSG00000160213	rs35285321	21	45201832	A	-0.48	227936885	2.66e-57	6.93e-52	8.39e-06	6.57e-53
B_naive	CTSH	ENSG00000103811	rs3825932	15	79235446	C	0.161	129278970	4.74e-07	0.0003384	0.003446	0.0003996
B_naive	CTSS	ENSG00000163131	rs75056606	1	150718602	G	-0.149	176932773	3.05e-06	0.001921	0.01388	0.00212841
B_naive	CYB5A	ENSG00000166347	rs12969457	18	71912919	T	-0.529	235473264	2.42e-71	2.5e-66	1.91e-05	8.87e-67
B_naive	CYFIP2	ENSG00000055163	rs727588	5	156699129	C	-0.145	176259352	5.94e-06	0.005161	0.03049	0.00383779
B_naive	DAP	ENSG00000112977	rs10076424	5	10675492	T	-0.167	179787606	1.47e-07	0.0002289	0.002439	0.00013729
B_naive	DARS	ENSG00000115866	rs309165	2	136667301	C	0.144	131803379	6.29e-06	0.002893	0.01903	0.00403806
B_naive	DAXX	ENSG00000204209	rs17840121	6	32577693	C	0.143	131903951	6.93e-06	0.003746	0.0396	0.00439808
B_naive	DAZAP2	ENSG00000183283	rs10876154	12	51607890	T	-0.197	184401468	5.17e-10	1.23e-06	1.93e-05	7.37e-07
B_naive	DBI	ENSG00000155368	rs6751553	2	120113520	G	-0.154	177739436	1.34e-06	0.0007737	0.006796	0.00102009
B_naive	DBNDD1	ENSG00000003249	rs4362387	16	90075226	T	0.203	122703668	1.54e-10	2.96e-07	1.53e-05	2.38e-07
B_naive	DCAF11	ENSG00000100897	rs4982831	14	24461133	T	-0.144	176151990	6.59e-06	0.01044	0.04821	0.00420745
B_naive	DCLK2	ENSG00000170390	rs28806288	4	151048211	G	0.275	111692862	2.51e-18	2.96e-15	7.1e-06	8.98e-15
B_naive	DCUN1D2	ENSG00000150401	rs2993294	13	113664020	A	-0.144	176237157	6.07e-06	0.002886	0.02267	0.00391242
B_naive	DCXR	ENSG00000169738	rs72861764	17	79998362	T	0.441	8.60841e+07	1.29e-47	7.97e-43	5.43e-06	2.28e-43
B_naive	DDT	ENSG00000099977	rs5751777	22	24267047	T	0.273	111975533	4.29e-18	5.69e-15	7.56e-06	1.5e-14
B_naive	DDX11	ENSG00000013573	rs1053552	12	31264770	G	-0.297	199704414	2.97e-21	2.88e-17	1.93e-05	1.34e-17
B_naive	DDX55	ENSG00000111364	rs56213464	12	124098162	T	0.149	131070666	3.06e-06	0.003398	0.0336	0.00212894
B_naive	DDX58	ENSG00000107201	rs10971203	9	32899739	C	0.152	130518083	1.75e-06	0.001074	0.01083	0.00129077
B_naive	DDX5	ENSG00000108654	rs1991401	17	62502435	G	-0.187	182819540	3.99e-09	2.04e-06	5.43e-06	4.95e-06
B_naive	DEGS1	ENSG00000143753	rs3767732	1	224415509	G	0.14	132452670	1.17e-05	0.006069	0.04806	0.00693462
B_naive	DFNA5	ENSG00000105928	rs12700545	7	24795019	C	-0.169	180006954	1.15e-07	7.13e-05	0.0006334	0.00010946
B_naive	DHFR	ENSG00000228716	rs2115014	5	79899922	G	-0.162	178875965	4.03e-07	0.000567	0.005681	0.00034419
B_naive	DHRS4	ENSG00000157326	rs147027077	14	24478799	T	0.152	130603280	1.9e-06	0.003661	0.02147	0.00139542
B_naive	DHX35	ENSG00000101452	rs909872	20	38082192	C	-0.143	176003717	7.6e-06	0.003816	0.03921	0.0047646
B_naive	DIEXF	ENSG00000117597	rs598514	1	209994715	T	-0.155	177806459	1.25e-06	0.0008957	0.006712	0.00095802
B_naive	DIRAS1	ENSG00000176490	rs12461076	19	2715287	C	0.156	129989824	1.01e-06	0.001332	0.01065	0.00078916
B_naive	DNAJC15	ENSG00000120675	rs17064045	13	43598322	G	-0.36	209457103	3.43e-31	2.57e-27	9.96e-06	2.94e-27
B_naive	DNAJC16	ENSG00000116138	rs6667862	1	15814186	T	0.146	131592561	5.12e-06	0.003017	0.02029	0.00337278
B_naive	DNASE1L3	ENSG00000163687	rs3772985	3	58186719	A	-0.17	180140752	9.87e-08	8.99e-05	0.0009438	9.53e-05
B_naive	DNM2	ENSG00000079805	rs62129066	19	11154361	C	0.146	131518250	4.76e-06	0.005153	0.0343	0.00316073
B_naive	DOCK8	ENSG00000107099	rs12156499	9	370199	G	0.225	119427254	1.36e-12	1.85e-09	9.96e-06	2.72e-09
B_naive	DPEP2	ENSG00000167261	rs35316276	16	67850700	T	0.155	130176651	1.23e-06	0.001046	0.01065	0.00094033
B_naive	DPH1	ENSG00000108963	rs28849696	17	1470451	C	0.14	132367197	1.08e-05	0.002838	0.01488	0.00646436
B_naive	DRAM2	ENSG00000156171	rs3762374	1	111682118	T	0.299	107957694	1.46e-21	6.33e-18	1.1e-05	6.72e-18
B_naive	DSE	ENSG00000111817	rs9488914	6	116690849	T	-0.173	180621112	5.68e-08	5.26e-05	0.0004983	5.74e-05
B_naive	DSP	ENSG00000096696	rs4960319	6	7441238	C	0.465	8.23609e+07	1.85e-53	1.95e-48	1.12e-05	4.08e-49
B_naive	DSTN	ENSG00000125868	rs6044953	20	17669186	A	-0.14	175621433	1.1e-05	0.00526	0.0418	0.00654321
B_naive	DUSP1	ENSG00000120129	rs3805476	5	172195092	A	0.162	129082743	3.84e-07	0.0005415	0.00553	0.00032919
B_naive	DYNLL2	ENSG00000264364	rs9900038	17	56169763	G	-0.158	178302319	7.45e-07	0.0003015	0.005294	0.00060052
B_naive	EAF2	ENSG00000145088	rs6438652	3	121480375	G	-0.566	241110051	1.87e-83	1.85e-78	1.22e-05	9.13e-79
B_naive	EBPL	ENSG00000123179	rs7983918	13	50266574	C	-0.221	188074880	2.89e-12	7.06e-09	9.96e-06	5.57e-09
B_naive	ECHDC2	ENSG00000121310	rs1242331	1	53392908	G	0.208	121909678	5.12e-11	8.09e-08	1.1e-05	8.44e-08
B_naive	EFTUD1	ENSG00000140598	rs17875492	15	81587086	C	0.14	132441521	1.16e-05	0.005677	0.03102	0.00687214
B_naive	EIF1B	ENSG00000114784	rs66841330	3	40531123	A	-0.153	177613082	1.53e-06	0.001093	0.01294	0.00114754
B_naive	EIF2A	ENSG00000144895	rs12330655	3	150270077	G	0.198	123451177	4.23e-10	6.09e-07	1.22e-05	6.11e-07
B_naive	EIF3G	ENSG00000130811	rs6511677	19	10277799	A	-0.154	177648646	1.48e-06	0.001854	0.01292	0.00111012
B_naive	EIF5A	ENSG00000132507	rs7503161	17	7207964	C	-0.729	266264696	3.58e-162	2.73e-156	5.43e-06	7.09e-157
B_naive	ELMSAN1	ENSG00000156030	rs36126051	14	74172714	C	-0.165	179475547	2.09e-07	0.0005713	0.01065	0.0001888
B_naive	ELOVL5	ENSG00000012660	rs2816355	6	53107650	T	-0.181	181799159	1.41e-08	1.47e-05	1.96e-05	1.59e-05
B_naive	ELP2	ENSG00000134759	rs681757	18	33744766	G	0.217	120595260	7.76e-12	1.41e-08	1.91e-05	1.42e-08
B_naive	ELP5	ENSG00000170291	rs222843	17	7145981	C	0.375	9.62443e+07	6.86e-34	1.1e-29	5.43e-06	6.81e-30
B_naive	EMP3	ENSG00000142227	rs6509378	19	48840576	T	-0.172	180503940	6.51e-08	0.0001147	0.001888	6.5e-05
B_naive	ENDOV	ENSG00000173818	rs77836053	17	78004516	T	0.139	132654550	1.42e-05	0.003633	0.02382	0.00817183
B_naive	ENO1	ENSG00000074800	rs11121242	1	8906301	G	0.142	132096580	8.35e-06	0.004533	0.0307	0.00517138
B_naive	EPSTI1	ENSG00000133106	rs3825511	13	43566373	C	-0.28	197172668	4.79e-19	2.4e-15	9.96e-06	1.82e-15
B_naive	ERAP2	ENSG00000164308	rs2927608	5	96252432	A	0.38	9.55322e+07	9.37e-35	1.26e-29	2.18e-05	9.68e-31
B_naive	ERICH1	ENSG00000104714	rs6996811	8	606200	C	0.178	126611233	2.29e-08	1.41e-05	6.19e-05	2.49e-05
B_naive	EVA1C	ENSG00000166979	rs2833993	21	34264053	A	0.148	131246272	3.64e-06	0.001506	0.01198	0.00248989
B_naive	EVI2A	ENSG00000126860	rs4368212	17	29639263	T	0.291	109231048	2.01e-20	1.34e-16	5.43e-06	8.5e-17
B_naive	FADS2	ENSG00000134824	rs968567	11	61595564	T	0.168	128174078	1.41e-07	0.0001473	0.001134	0.00013156
B_naive	FAM111A	ENSG00000166801	rs10437720	11	58883915	G	0.19	124751494	2.31e-09	3.95e-06	1.6e-05	2.98e-06
B_naive	FAM118A	ENSG00000100376	rs136582	22	45774531	A	0.648	5.4257e+07	6.39e-117	5.22e-113	7.56e-06	6.11e-112
B_naive	FAM177B	ENSG00000197520	rs34494528	1	222950389	C	0.344	100981833	1.73e-28	1.05e-24	1.1e-05	1.28e-24
B_naive	FAM184B	ENSG00000047662	rs10027755	4	17615954	C	-0.618	249170798	1.18e-103	5.71e-99	7.1e-06	8.75e-99
B_naive	FAM212A	ENSG00000185614	rs6446298	3	49860854	C	-0.143	176060615	7.2e-06	0.004157	0.02204	0.00454345
B_naive	FAM26F	ENSG00000188820	rs117361304	6	116783619	G	-0.526	234941320	2.83e-70	2.69e-64	1.12e-05	1.01e-65
B_naive	FAM43A	ENSG00000185112	rs812583	3	194406505	G	-0.144	176191872	6.34e-06	0.003745	0.01957	0.00406561
B_naive	FAM66C	ENSG00000226711	rs7132282	12	9042734	C	0.154	130299429	1.39e-06	0.001673	0.01933	0.0010547
B_naive	FAM69B	ENSG00000165716	rs968511	9	139609042	T	-0.214	186888073	1.65e-11	2.01e-08	9.96e-06	2.91e-08
B_naive	FANCA	ENSG00000187741	rs1109334	16	89938144	A	-0.16	178586571	5.5e-07	0.0005076	0.004909	0.00045627
B_naive	FAR1	ENSG00000197601	rs12273129	11	13737851	C	0.154	130341172	1.46e-06	0.001287	0.01626	0.00109646
B_naive	FAU	ENSG00000149806	rs1706937	11	64883864	G	0.144	131862051	6.66e-06	0.005208	0.04164	0.00424706
B_naive	FCER2	ENSG00000104921	rs12979200	19	7758303	G	-0.28	197073723	5.81e-19	5.19e-15	1.92e-05	2.18e-15
B_naive	FCHSD1	ENSG00000197948	rs35983033	5	140048707	G	-0.143	175981118	7.77e-06	0.006496	0.03937	0.00485592
B_naive	FCRL1	ENSG00000163534	rs12131778	1	157787253	A	0.174	127272796	5.01e-08	4.86e-05	0.0004313	5.11e-05
B_naive	FCRL2	ENSG00000132704	rs7535596	1	157673356	G	-0.173	180644210	5.53e-08	5.35e-05	0.0005008	5.6e-05
B_naive	FCRL3	ENSG00000160856	rs2210913	1	157668993	T	0.407	9.13375e+07	3.9e-40	4.04e-36	1.1e-05	5.15e-36
B_naive	FCRL5	ENSG00000143297	rs11264761	1	157513804	A	0.671	5.0597e+07	1.18e-128	7.95e-124	1.1e-05	1.42e-123
B_naive	FCRL6	ENSG00000181036	rs2592892	1	159645586	G	0.147	131350355	4.04e-06	0.002457	0.01769	0.00272917
B_naive	FCRLA	ENSG00000132185	rs57678166	1	161679899	C	0.228	118946580	6.5e-13	1.32e-09	1.1e-05	1.35e-09
B_naive	FCRLB	ENSG00000162746	rs2341475	1	161878608	G	0.145	131693679	5.65e-06	0.003281	0.02138	0.00367774
B_naive	FDFT1	ENSG00000079459	rs67192535	8	11653154	T	-0.175	180909247	4.06e-08	2.39e-05	0.0002888	4.22e-05
B_naive	FES	ENSG00000182511	rs71407320	15	91185291	T	0.138	132716662	1.5e-05	0.00705	0.03835	0.00859587
B_naive	FEZ1	ENSG00000149557	rs736808	11	125252234	G	-0.156	178046136	9.76e-07	0.0008965	0.01106	0.0007652
B_naive	FIGNL1	ENSG00000132436	rs11763774	7	50462138	G	0.223	119699467	2.05e-12	3.26e-09	8.41e-06	4.03e-09
B_naive	FIS1	ENSG00000214253	rs10260707	7	100863945	G	-0.208	186105127	5.04e-11	5.71e-08	8.41e-06	8.31e-08
B_naive	FKRP	ENSG00000181027	rs4802322	19	47242992	A	-0.154	177750471	1.33e-06	0.001706	0.01211	0.00100956
B_naive	FN3KRP	ENSG00000141560	rs7794	17	80685660	A	0.149	131008219	2.87e-06	0.001051	0.01356	0.00201363
B_naive	FNBP4	ENSG00000109920	rs7107356	11	47676170	G	-0.187	182771703	4.24e-09	6.92e-06	1.6e-05	5.23e-06
B_naive	FOXN2	ENSG00000170802	rs79073127	2	48573895	C	0.138	132815581	1.64e-05	0.006658	0.04934	0.0093108
B_naive	FUT7	ENSG00000180549	rs867476	9	139958583	G	-0.186	182697444	4.65e-09	4.42e-06	9.96e-06	5.71e-06
B_naive	FXYD5	ENSG00000089327	rs916694	19	35692403	T	-0.202	185143278	1.91e-10	5.85e-07	1.92e-05	2.91e-07
B_naive	G3BP2	ENSG00000138757	rs57680339	4	76607228	C	-0.145	176328230	5.55e-06	0.00211	0.02062	0.00362071
B_naive	GAA	ENSG00000171298	rs34746710	17	78079224	A	-0.173	180607203	5.77e-08	2.69e-05	0.0007857	5.83e-05
B_naive	GALNT2	ENSG00000143641	rs9432148	1	230413313	C	0.263	113544212	7.74e-17	2.21e-13	1.1e-05	2.4e-13
B_naive	GATM	ENSG00000171766	rs28679834	15	45616206	T	-0.221	187963091	3.42e-12	1.55e-08	1.19e-05	6.53e-09
B_naive	GATS	ENSG00000160844	rs1052482	7	99811836	T	-0.191	183371903	1.98e-09	1.88e-06	8.41e-06	2.58e-06
B_naive	GBP7	ENSG00000213512	rs10801712	1	89549628	A	0.217	120636459	8.25e-12	1.45e-08	1.1e-05	1.51e-08
B_naive	GCC2	ENSG00000135968	rs2139809	2	109045638	C	0.316	105384116	5.57e-24	5.44e-20	9.3e-06	3.07e-20
B_naive	GCNT2	ENSG00000111846	rs1226013	6	10539289	G	-0.149	176909343	3.13e-06	0.001844	0.01996	0.0021736
B_naive	GDI2	ENSG00000057608	rs3736461	10	5855403	C	-0.237	190476435	6.94e-14	1.48e-09	4.71e-05	1.61e-10
B_naive	GEMIN7	ENSG00000142252	rs3178166	19	45594170	G	-0.163	179165251	2.94e-07	0.0004443	0.004552	0.00025838
B_naive	GGPS1	ENSG00000152904	rs7550700	1	235353686	G	-0.151	177302158	2.1e-06	0.001403	0.009909	0.00152585
B_naive	GINM1	ENSG00000055211	rs9322190	6	149910187	A	-0.181	181913635	1.22e-08	1.29e-05	1.46e-05	1.4e-05
B_naive	GIT2	ENSG00000139436	rs11065716	12	111207445	T	-0.151	177290104	2.13e-06	0.002461	0.02517	0.00154238
B_naive	GLOD4	ENSG00000167699	rs111840312	17	430466	G	0.141	132240802	9.58e-06	0.002621	0.01488	0.00582449
B_naive	GLTP	ENSG00000139433	rs7304559	12	110289501	G	-0.147	176716769	3.79e-06	0.004137	0.04028	0.00257946
B_naive	GLTSCR2	ENSG00000105373	rs1862485	19	48282172	C	-0.182	182102386	9.72e-09	2.06e-05	1.92e-05	1.13e-05
B_naive	GM2A	ENSG00000196743	rs72794132	5	150618993	T	0.382	9.51599e+07	3.27e-35	1.26e-29	2.18e-05	3.44e-31
B_naive	GNG5	ENSG00000174021	rs11161438	1	85208096	A	-0.15	177090327	2.61e-06	0.001665	0.01197	0.00184801
B_naive	GNG7	ENSG00000176533	rs8111268	19	2682749	G	0.162	128999496	3.5e-07	0.000521	0.004909	0.00030317
B_naive	GNPTG	ENSG00000090581	rs57890635	16	1411129	T	0.189	124875978	2.71e-09	4.42e-06	1.53e-05	3.45e-06
B_naive	GORASP1	ENSG00000114745	rs66538127	3	39890334	T	-0.14	175556492	1.16e-05	0.006171	0.03772	0.00690151
B_naive	GPATCH11	ENSG00000152133	rs6738282	2	37317457	C	0.357	9.90167e+07	1.17e-30	4.74e-26	9.3e-06	9.76e-27
B_naive	GPM6A	ENSG00000150625	rs997780	4	176935913	A	0.201	123116724	2.7e-10	1.92e-07	7.1e-06	4.02e-07
B_naive	GPR155	ENSG00000163328	rs55969696	2	175287283	G	0.268	112702986	1.67e-17	5.09e-14	9.3e-06	5.51e-14
B_naive	GPR18	ENSG00000125245	rs9517713	13	100079844	T	0.152	130650475	2e-06	0.001072	0.01423	0.00145699
B_naive	GRAPL	ENSG00000189152	rs4924979	17	19204608	A	0.14	132494494	1.22e-05	0.003166	0.01503	0.00717627
B_naive	GRHPR	ENSG00000137106	rs4878690	9	37422656	T	0.252	115210024	1.46e-15	2.4e-12	9.96e-06	4.03e-12
B_naive	GSAP	ENSG00000186088	rs6950870	7	76950035	T	-0.158	178281259	7.61e-07	0.0004018	0.005281	0.00061275
B_naive	GSDMB	ENSG00000073605	rs12944882	17	37983492	C	-0.159	178511503	5.96e-07	0.000246	0.004874	0.00049077
B_naive	GSTM4	ENSG00000168765	rs11101980	1	110193645	G	-0.24	190942433	3.26e-14	7.48e-11	1.1e-05	7.82e-11
B_naive	GSTO1	ENSG00000148834	rs7896536	10	106005958	A	0.154	130210080	1.27e-06	0.001904	0.009813	0.00097009
B_naive	GSTT1	ENSG00000184674	rs5760147	22	24334948	C	-0.381	212636353	5.88e-35	1.39e-31	7.56e-06	6.11e-31
B_naive	GTF2H2	ENSG00000145736	rs28478097	5	70309998	G	-0.303	200709370	3.59e-22	2.03e-18	2.18e-05	1.73e-18
B_naive	GTF2H4	ENSG00000213780	rs34853064	6	30945625	T	-0.155	177846770	1.2e-06	0.0007673	0.006972	0.00092266
B_naive	GTF2H5	ENSG00000272047	rs7756922	6	158574892	T	0.142	132135352	8.66e-06	0.004588	0.04994	0.00533989
B_naive	GYPC	ENSG00000136732	rs2404961	2	127406492	G	0.212	121417645	2.55e-11	3.03e-08	9.3e-06	4.38e-08
B_naive	H6PD	ENSG00000049239	rs9434732	1	9308014	T	-0.141	175650026	1.07e-05	0.005597	0.04255	0.00639187
B_naive	HADH	ENSG00000138796	rs6831530	4	108956423	T	0.156	129917520	9.36e-07	0.0004139	0.005071	0.00073716
B_naive	HAGHL	ENSG00000103253	rs1406814	16	778024	C	0.186	125371145	5.05e-09	7.72e-06	1.53e-05	6.16e-06
B_naive	HAGH	ENSG00000063854	rs113041534	16	1856368	C	0.172	127584969	7.18e-08	8.01e-05	0.001002	7.12e-05
B_naive	HDAC3	ENSG00000171720	rs155806	5	140349840	G	0.163	128962336	3.37e-07	0.0004841	0.00509	0.00029246
B_naive	HEATR5B	ENSG00000008869	rs6738282	2	37317457	C	0.165	128598361	2.26e-07	0.0001519	0.00188	0.0002028
B_naive	HEATR6	ENSG00000068097	rs2627907	17	58218881	C	0.145	131644869	5.39e-06	0.001893	0.01488	0.00352905
B_naive	HEBP2	ENSG00000051620	rs9495063	6	138708184	A	-0.181	181934931	1.19e-08	1.26e-05	1.4e-05	1.36e-05
B_naive	HELZ2	ENSG00000130589	rs3810488	20	62196182	C	-0.158	178386321	6.81e-07	0.0003975	0.00717	0.00055388
B_naive	HIGD2A	ENSG00000146066	rs13182101	5	175828347	G	-0.16	178693152	4.91e-07	0.0006765	0.00618	0.00041177
B_naive	HINT1	ENSG00000169567	rs6874155	5	130459456	C	0.169	127989339	1.14e-07	0.0001819	0.00212	0.00010868
B_naive	HMBOX1	ENSG00000147421	rs10088428	8	28909523	T	-0.395	214830143	1.02e-37	5.4e-34	7.61e-06	1.21e-33
B_naive	HMGB1	ENSG00000189403	rs2149851	13	30945921	C	-0.161	178805044	4.35e-07	0.0002545	0.004027	0.0003691
B_naive	HNRNPA3	ENSG00000170144	rs10432485	2	178961598	T	-0.142	175841195	8.89e-06	0.003876	0.02829	0.00545749
B_naive	HOPX	ENSG00000171476	rs6554379	4	57622222	A	0.346	100778187	1.04e-28	2.06e-25	7.1e-06	7.77e-25
B_naive	HOXB2	ENSG00000173917	rs1042815	17	46620288	A	0.209	121786841	4.31e-11	2.91e-08	5.43e-06	7.17e-08
B_naive	HS3ST1	ENSG00000002587	rs1639384	4	11447146	G	-0.159	178491090	6.09e-07	0.0002785	0.0026	0.00050066
B_naive	HSBP1L1	ENSG00000226742	rs3893907	18	77755179	C	-0.164	179275557	2.6e-07	0.0003181	0.002776	0.00023105
B_naive	HSD17B11	ENSG00000198189	rs4443241	4	88288599	C	0.166	128480417	1.98e-07	0.0001026	0.001493	0.00017999
B_naive	HSPA4	ENSG00000170606	rs72801454	5	132405885	T	-0.152	177375918	1.95e-06	0.002121	0.01049	0.00142639
B_naive	HSPBAP1	ENSG00000169087	rs4678214	3	122502093	T	-0.47	226432279	9.24e-55	2.01e-50	1.22e-05	2.12e-50
B_naive	ICA1L	ENSG00000163596	rs11680951	2	203631359	A	-0.231	189550149	3.02e-13	4.5e-10	9.3e-06	6.54e-10
B_naive	ICOSLG	ENSG00000160223	rs55831723	21	46294688	T	-0.157	178187175	8.41e-07	0.0003915	0.007311	0.00066996
B_naive	IFITM3	ENSG00000142089	rs7115703	11	306920	A	0.202	122876834	1.95e-10	4.14e-07	1.6e-05	2.97e-07
B_naive	IFT88	ENSG00000032742	rs592104	13	21533867	A	0.155	130163659	1.21e-06	0.0006658	0.01145	0.00092903
B_naive	IGFLR1	ENSG00000126246	rs2234371	19	36206986	A	-0.194	183836809	1.09e-09	2.97e-06	1.92e-05	1.47e-06
B_naive	IGLL5	ENSG00000254709	rs364790	22	23244310	G	0.219	120338295	5.32e-12	4.7e-09	7.56e-06	9.95e-09
B_naive	IL4R	ENSG00000077238	rs7195219	16	27277056	A	-0.249	192410396	2.82e-15	9.09e-12	1.53e-05	7.56e-12
B_naive	IL6	ENSG00000136244	rs62449498	7	22778528	C	0.136	133052364	2.05e-05	0.007386	0.045	0.0112439
B_naive	IMMP2L	ENSG00000184903	rs38747	7	111059267	C	0.154	130257625	1.33e-06	0.0006699	0.007077	0.0010142
B_naive	INF2	ENSG00000203485	rs55989006	14	105151024	C	0.146	131552676	4.93e-06	0.008277	0.04383	0.00325785
B_naive	INSIG1	ENSG00000186480	rs28637746	7	155086647	C	0.172	127541708	6.83e-08	4.48e-05	0.0004827	6.8e-05
B_naive	INTS6	ENSG00000102786	rs4941680	13	51591814	C	-0.147	176568002	4.39e-06	0.002168	0.01831	0.00293982
B_naive	IRAK3	ENSG00000090376	rs2701652	12	66580877	G	-0.197	184341856	5.59e-10	1.32e-06	1.93e-05	7.93e-07
B_naive	IRF3	ENSG00000126456	rs678401	19	50794784	G	0.159	129512247	6.09e-07	0.0008544	0.007621	0.00050076
B_naive	ISCA1	ENSG00000135070	rs12003569	9	88977839	G	0.147	131427612	4.36e-06	0.002472	0.02883	0.00292043
B_naive	ISCU	ENSG00000136003	rs10778643	12	108939901	A	-0.239	190797279	4.13e-14	1.77e-10	1.93e-05	9.79e-11
B_naive	ITGAE	ENSG00000083457	rs11653484	17	3624460	T	0.161	129256060	4.63e-07	0.0001933	0.0044	0.00039075
B_naive	ITGB1BP1	ENSG00000119185	rs11887164	2	9585539	T	0.138	132725619	1.51e-05	0.006224	0.04665	0.00865829
B_naive	ITGB2	ENSG00000160255	rs760462	21	46328099	C	-0.511	232663141	7.73e-66	4.03e-60	8.39e-06	2.38e-61
B_naive	ITGB3BP	ENSG00000142856	rs217470	1	64031050	A	-0.228	189161932	5.53e-13	1.13e-09	1.1e-05	1.16e-09
B_naive	ITM2B	ENSG00000136156	rs198634	13	48913423	T	0.217	120644438	8.34e-12	1.89e-08	9.96e-06	1.52e-08
B_naive	ITM2C	ENSG00000135916	rs62195293	2	231747925	G	-0.174	180788823	4.68e-08	3.69e-05	0.000373	4.8e-05
B_naive	ITPA	ENSG00000125877	rs56394096	20	3431097	A	-0.138	175219172	1.6e-05	0.007311	0.04433	0.00907701
B_naive	JUP	ENSG00000173801	rs4796703	17	39950674	G	-0.235	190198378	1.08e-13	2.88e-10	5.43e-06	2.46e-10
B_naive	KDELR2	ENSG00000136240	rs6796	7	6502367	C	-0.233	189888741	1.77e-13	3.93e-10	8.41e-06	3.94e-10
B_naive	KDM4B	ENSG00000127663	rs2620829	19	5150934	G	0.156	129983069	1e-06	0.001323	0.01062	0.0007841
B_naive	KHNYN	ENSG00000100441	rs12878367	14	24890195	G	-0.153	177538622	1.65e-06	0.003295	0.01767	0.00122857
B_naive	KIAA0040	ENSG00000235750	rs3766694	1	175143207	C	-0.386	213410242	6.47e-36	5.78e-32	1.1e-05	7.07e-32
B_naive	KIAA1407	ENSG00000163617	rs7620955	3	113809350	C	-0.169	179956637	1.22e-07	0.0001096	0.001005	0.00011528
B_naive	KIAA1841	ENSG00000162929	rs7586478	2	61291907	G	0.139	132645230	1.4e-05	0.005808	0.04421	0.00811221
B_naive	KLF4	ENSG00000136826	rs73511894	9	111179925	G	-0.142	175839106	8.9e-06	0.004743	0.042	0.00546694
B_naive	KLHDC10	ENSG00000128607	rs12534379	7	129771117	A	-0.159	178482607	6.15e-07	0.0003265	0.004648	0.00050473
B_naive	KLHL5	ENSG00000109790	rs146218421	4	39662817	C	0.152	130636440	1.97e-06	0.0008185	0.008795	0.00143845
B_naive	KNOP1	ENSG00000103550	rs8056192	16	19810584	T	0.184	125647817	7.12e-09	1.04e-05	1.53e-05	8.47e-06
B_naive	KRT10	ENSG00000186395	rs56261283	17	38961725	A	0.217	120513430	6.89e-12	4.91e-09	5.43e-06	1.27e-08
B_naive	KRTCAP3	ENSG00000157992	rs4260197	2	27794150	G	-0.14	175613215	1.1e-05	0.004704	0.036	0.00658684
B_naive	KTN1	ENSG00000126777	rs10146870	14	56045932	C	-0.185	182420990	6.56e-09	2.28e-05	3.85e-05	7.86e-06
B_naive	KYNU	ENSG00000115919	rs351696	2	143705360	A	0.226	119127158	8.59e-13	1.18e-09	9.3e-06	1.76e-09
B_naive	L3HYPDH	ENSG00000126790	rs3742645	14	59931840	T	-0.165	179442715	2.16e-07	0.0005914	0.0108	0.00019512
B_naive	L3MBTL3	ENSG00000198945	rs6569648	6	130349119	T	-0.236	190421566	7.58e-14	1.49e-10	1.12e-05	1.75e-10
B_naive	LAIR1	ENSG00000167613	rs10404605	19	54856118	T	-0.17	180251031	8.7e-08	0.0001498	0.001888	8.49e-05
B_naive	LAMB1	ENSG00000091136	rs2237685	7	107574784	A	-0.325	203991338	2.47e-25	4.67e-21	8.41e-06	1.48e-21
B_naive	LAMTOR4	ENSG00000188186	rs12878	7	99747130	A	-0.19	183318189	2.12e-09	2.01e-06	8.41e-06	2.75e-06
B_naive	LARGE	ENSG00000133424	rs5749579	22	33617801	C	0.491	7.83639e+07	2.82e-60	8.11e-57	7.56e-06	7.55e-56
B_naive	LBH	ENSG00000213626	rs72787716	2	30472355	T	0.201	123021555	2.37e-10	2.6e-07	9.3e-06	3.57e-07
B_naive	LCN8	ENSG00000204001	rs7041806	9	139648298	A	0.725	4.23158e+07	9.93e-160	3.36e-154	9.96e-06	1.86e-154
B_naive	LEPROT	ENSG00000213625	rs17412175	1	65904886	A	-0.16	178706248	4.84e-07	0.0003912	0.003166	0.00040669
B_naive	LGALS9	ENSG00000168961	rs112305547	17	25946841	T	-0.194	183842960	1.08e-09	6.09e-07	5.43e-06	1.46e-06
B_naive	LHPP	ENSG00000107902	rs4246206	10	126248231	T	-0.194	183932799	9.58e-10	7.47e-06	4.71e-05	1.31e-06
B_naive	LIMD1	ENSG00000144791	rs36047207	3	45690948	A	0.412	9.05491e+07	3.33e-41	5.28e-37	1.22e-05	4.6e-37
B_naive	LIMS2	ENSG00000072163	rs10174611	2	128381154	A	-0.283	197547488	2.31e-19	1.03e-15	9.3e-06	8.97e-16
B_naive	LIN7C	ENSG00000148943	rs72881230	11	27702406	T	0.145	131629229	5.31e-06	0.00423	0.03828	0.00348147
B_naive	LINC00339	ENSG00000218510	rs2501281	1	22364958	C	0.177	126734049	2.66e-08	2.81e-05	0.0002021	2.85e-05
B_naive	LINC00493	ENSG00000232388	rs73599800	20	18129549	T	0.14	132517058	1.24e-05	0.005906	0.04233	0.00730996
B_naive	LINC00926	ENSG00000247982	rs2248534	15	57597961	G	0.274	111860472	3.45e-18	7.05e-14	1.19e-05	1.22e-14
B_naive	LINC00954	ENSG00000228784	rs13034115	2	20077653	G	-0.183	182149673	9.17e-09	8.2e-06	9.3e-06	1.07e-05
B_naive	LINC00969	ENSG00000242086	rs3827561	3	195674257	G	0.272	112184989	6.36e-18	2.17e-14	1.22e-05	2.2e-14
B_naive	LIPT1	ENSG00000144182	rs1857745	2	99016975	C	-0.143	175966705	7.88e-06	0.003502	0.02449	0.00491552
B_naive	LMO7	ENSG00000136153	rs746562	13	76209779	C	0.149	131032929	2.94e-06	0.00153	0.01513	0.00205867
B_naive	LONP2	ENSG00000102910	rs8053839	16	48390512	T	0.205	122466694	1.11e-10	2.21e-07	1.53e-05	1.75e-07
B_naive	LPIN1	ENSG00000134324	rs6744682	2	11929328	T	0.139	132534502	1.27e-05	0.005303	0.04075	0.00741471
B_naive	LRCH1	ENSG00000136141	rs60088023	13	47491986	A	-0.141	175651315	1.06e-05	0.004681	0.03428	0.00638487
B_naive	LRPPRC	ENSG00000138095	rs4953714	2	43270338	G	0.144	131868357	6.7e-06	0.003056	0.02033	0.00426976
B_naive	LRRC16A	ENSG00000079691	rs9461158	6	25401017	G	-0.264	194713685	4.88e-17	1.26e-13	1.12e-05	1.54e-13
B_naive	LRRC25	ENSG00000175489	rs1985157	19	18513594	C	-0.177	181185541	2.93e-08	5.35e-05	0.0008943	3.13e-05
B_naive	LRRC37A2	ENSG00000238083	rs17698176	17	44819595	G	-0.182	182049077	1.04e-08	5.15e-06	5.62e-06	1.2e-05
B_naive	LRRC61	ENSG00000127399	rs6964110	7	150041836	G	0.203	122769027	1.68e-10	1.76e-07	8.41e-06	2.59e-07
B_naive	LRRFIP1	ENSG00000124831	rs7588573	2	238590702	A	-0.148	176820583	3.42e-06	0.001724	0.01163	0.00235311
B_naive	LRRIQ3	ENSG00000162620	rs11210405	1	74547515	T	-0.166	179531325	1.96e-07	0.0001745	0.001943	0.00017841
B_naive	LSM7	ENSG00000130332	rs62119753	19	2355428	A	0.316	105283074	4.44e-24	8.76e-20	1.92e-05	2.46e-20
B_naive	LSP1	ENSG00000130592	rs9553296	13	25004285	C	-0.14	175496665	1.23e-05	0.005315	0.03987	0.00724753
B_naive	LST1	ENSG00000204482	rs2256965	6	31555130	G	0.259	114118693	2.17e-16	5.31e-13	1.12e-05	6.45e-13
B_naive	LTA4H	ENSG00000111144	rs17025026	12	96396410	T	-0.233	189843662	1.9e-13	7.57e-10	1.93e-05	4.22e-10
B_naive	LY86	ENSG00000112799	rs977785	6	6588881	C	0.475	8.07842e+07	4.44e-56	1.7e-50	1.12e-05	1.06e-51
B_naive	LY96	ENSG00000154589	rs28435175	8	74908501	A	0.273	111936560	3.98e-18	8.54e-15	7.61e-06	1.4e-14
B_naive	LY9	ENSG00000122224	rs509219	1	160766658	G	-0.157	178212229	8.19e-07	0.0006179	0.004799	0.00065414
B_naive	LYRM9	ENSG00000232859	rs2108952	17	26181865	T	0.165	128558355	2.16e-07	9.3e-05	0.00146	0.00019471
B_naive	LYST	ENSG00000143669	rs10926998	1	236060473	G	0.176	126939085	3.39e-08	3.55e-05	0.00037	3.57e-05
B_naive	LZTFL1	ENSG00000163818	rs7645521	3	45150027	G	0.149	131121406	3.21e-06	0.002152	0.01711	0.00222804
B_naive	MACF1	ENSG00000127603	rs2039597	1	39749884	T	-0.184	182379744	6.9e-09	8.04e-06	1.1e-05	8.24e-06
B_naive	MACROD2	ENSG00000172264	rs2224735	20	16094380	G	-0.247	192078326	4.94e-15	9.78e-12	9.82e-06	1.29e-11
B_naive	MAD1L1	ENSG00000002822	rs11763870	7	2027448	C	0.152	130528052	1.76e-06	0.0008566	0.009035	0.00130259
B_naive	MAML3	ENSG00000196782	rs7673055	4	140181636	A	0.142	132122056	8.55e-06	0.0031	0.02671	0.00528172
B_naive	MANBA	ENSG00000109323	rs223489	4	103680984	G	-0.167	179672966	1.67e-07	8.81e-05	0.001408	0.00015454
B_naive	MAP3K13	ENSG00000073803	rs9875687	3	185023185	T	0.147	131396139	4.22e-06	0.002757	0.01711	0.00284104
B_naive	2025-03-02	ENSG00000117791	rs6657944	1	220951135	C	0.21	121673032	3.67e-11	5.94e-08	1.1e-05	6.17e-08
B_naive	MAVS	ENSG00000088888	rs1884891	20	2962004	G	0.161	129279133	4.75e-07	0.0002829	0.004902	0.00039966
B_naive	MBP	ENSG00000197971	rs17660901	18	74734018	G	-0.182	181956763	1.16e-08	1.6e-05	2.28e-05	1.33e-05
B_naive	MCC	ENSG00000171444	rs1057474	5	112363954	G	-0.141	175684214	1.03e-05	0.008251	0.04795	0.00621353
B_naive	MCMBP	ENSG00000197771	rs6585564	10	121685448	T	-0.163	179037217	3.38e-07	0.0006382	0.004014	0.00029352
B_naive	MDFIC	ENSG00000135272	rs62474676	7	114993488	G	0.144	131764470	6.06e-06	0.002617	0.01909	0.00390721
B_naive	MDGA1	ENSG00000112139	rs9349050	6	37663624	C	-0.267	195058163	2.6e-17	6.82e-14	1.12e-05	8.43e-14
B_naive	MDM4	ENSG00000198625	rs11801289	1	204528969	C	-0.284	197721526	1.64e-19	6.42e-16	1.1e-05	6.45e-16
B_naive	MEAF6	ENSG00000163875	rs72657782	1	37992202	C	-0.144	176139371	6.67e-06	0.003736	0.02401	0.00425323
B_naive	MED16	ENSG00000175221	rs1683588	19	870489	G	0.165	128573192	2.19e-07	0.0003441	0.00379	0.00019768
B_naive	METRN	ENSG00000103260	rs118002195	16	1461907	T	0.149	131106947	3.17e-06	0.002445	0.02951	0.00219956
B_naive	METTL13	ENSG00000010165	rs235859	1	171597283	C	0.173	127394748	5.77e-08	5.56e-05	0.0005417	5.82e-05
B_naive	METTL8	ENSG00000123600	rs13031794	2	172182292	A	-0.427	219713680	2.27e-44	2.49e-38	9.3e-06	3.54e-40
B_naive	MFF	ENSG00000168958	rs10933173	2	228121742	C	-0.171	180301520	8.21e-08	6.12e-05	0.0006154	8.05e-05
B_naive	MFHAS1	ENSG00000147324	rs475259	8	8610267	G	0.21	121622199	3.41e-11	3.72e-08	7.61e-06	5.77e-08
B_naive	MGAT5	ENSG00000152127	rs66586057	2	134646790	T	0.14	132471306	1.19e-05	0.005036	0.0387	0.00704178
B_naive	MGMT	ENSG00000170430	rs12254582	10	131279791	G	-0.233	189850761	1.88e-13	3.72e-09	4.71e-05	4.17e-10
B_naive	MGST3	ENSG00000143198	rs4147592	1	165600146	A	-0.392	214439681	3.23e-37	3.24e-33	1.1e-05	3.75e-33
B_naive	MICA	ENSG00000204520	rs2596528	6	31385485	C	0.143	131954106	7.28e-06	0.00392	0.04178	0.00458637
B_naive	MIF	ENSG00000240972	rs4822448	22	24235459	G	-0.158	178383559	6.83e-07	0.0003132	0.00644	0.00055536
B_naive	MILR1	ENSG00000271605	rs1991401	17	62502435	G	0.189	124954001	2.99e-09	1.55e-06	5.43e-06	3.78e-06
B_naive	MLTK	ENSG00000091436	rs4338932	2	174019112	G	0.154	130344474	1.46e-06	0.0008351	0.00707	0.00109985
B_naive	MPHOSPH10	ENSG00000124383	rs4852789	2	71715816	A	-0.143	175965741	7.89e-06	0.003504	0.02452	0.00491964
B_naive	MPHOSPH6	ENSG00000135698	rs2967375	16	82211418	G	-0.196	184235998	6.43e-10	1.15e-06	1.53e-05	9.04e-07
B_naive	MPHOSPH8	ENSG00000196199	rs2497058	13	19967698	G	-0.151	177289615	2.13e-06	0.00114	0.01434	0.00154308
B_naive	MRPL19	ENSG00000115364	rs33915308	2	75928122	C	0.159	129540303	6.28e-07	0.000388	0.00446	0.00051445
B_naive	MRPL21	ENSG00000197345	rs564849	11	68621440	T	-0.203	185330180	1.48e-10	3.18e-07	1.6e-05	2.29e-07
B_naive	MRPL32	ENSG00000106591	rs639459	7	42951936	T	-0.147	176653668	4.03e-06	0.001831	0.01694	0.00272708
B_naive	MRPL34	ENSG00000130312	rs10469471	19	17362526	G	-0.143	176063842	7.18e-06	0.007151	0.04248	0.00453102
B_naive	MRPL42	ENSG00000198015	rs10859495	12	93866530	T	0.209	121785406	4.3e-11	1.31e-07	1.93e-05	7.15e-08
B_naive	MRPL53	ENSG00000204822	rs7570851	2	74618760	T	-0.19	183311532	2.14e-09	2e-06	9.3e-06	2.77e-06
B_naive	MRPS18C	ENSG00000163319	rs6844460	4	84405745	C	0.155	130180737	1.23e-06	0.0005406	0.006348	0.00094394
B_naive	MRPS6	ENSG00000243927	rs9975583	21	35387519	C	-0.15	177038482	2.75e-06	0.001176	0.01092	0.00193627
B_naive	MSMP	ENSG00000215183	rs1322045	9	35754500	A	0.186	125426843	5.41e-09	5.09e-06	9.96e-06	6.57e-06
B_naive	MTSS1	ENSG00000170873	rs62530691	8	125658847	G	-0.168	179876527	1.33e-07	7.12e-05	0.0007356	0.00012527
B_naive	MYBL2	ENSG00000101057	rs390076	20	42309916	G	-0.417	218238731	2.76e-42	3.26e-38	9.82e-06	3.97e-38
B_naive	MYH11	ENSG00000133392	rs16967494	16	15820863	T	0.268	112661104	1.54e-17	5.59e-14	1.53e-05	5.12e-14
B_naive	MYL12A	ENSG00000101608	rs591549	18	3542247	C	-0.155	177898868	1.14e-06	0.001037	0.005799	0.00087879
B_naive	MYLIP	ENSG00000007944	rs6903604	6	15882899	T	-0.162	178882397	4e-07	0.0002871	0.002281	0.00034195
B_naive	MYO1E	ENSG00000157483	rs4775162	15	59695412	A	-0.183	182136585	9.32e-09	9.04e-06	1.19e-05	1.09e-05
B_naive	MYO1G	ENSG00000136286	rs3757572	7	45146656	A	0.143	132035887	7.87e-06	0.003248	0.02279	0.00491331
B_naive	MYO7B	ENSG00000169994	rs10174611	2	128381154	A	-0.274	196183819	3.19e-18	1.14e-14	9.3e-06	1.13e-14
B_naive	MYOM2	ENSG00000036448	rs2618814	8	2120235	T	-0.138	175260848	1.54e-05	0.00496	0.04226	0.00877581
B_naive	MZT2A	ENSG00000173272	rs6729578	2	132265747	A	0.358	9.88137e+07	6.91e-31	3.11e-26	9.3e-06	5.82e-27
B_naive	NAA38	ENSG00000128534	rs6964911	7	117859904	A	-0.239	190841604	3.84e-14	1.03e-10	8.41e-06	9.14e-11
B_naive	NAAA	ENSG00000138744	rs12511861	4	76936098	G	-0.209	186133354	4.84e-11	3.67e-08	7.1e-06	8e-08
B_naive	NAF1	ENSG00000145414	rs6827251	4	163990746	G	-0.14	175491702	1.24e-05	0.004283	0.03628	0.0072766
B_naive	NAP1L1	ENSG00000187109	rs10785228	12	76473721	C	-0.229	189301657	4.45e-13	1.68e-09	1.93e-05	9.47e-10
B_naive	NAPRT1	ENSG00000147813	rs9657360	8	144676862	T	0.309	106354570	4.74e-23	1.4e-19	7.61e-06	2.44e-19
B_naive	NBPF1	ENSG00000219481	rs2076606	1	17281003	C	-0.15	177055623	2.7e-06	0.001719	0.01236	0.0019067
B_naive	NCF4	ENSG00000100365	rs10854694	22	37256476	A	0.15	130843170	2.43e-06	0.001038	0.02093	0.0017352
B_naive	NCL	ENSG00000115053	rs13019380	2	232320581	G	-0.139	175461288	1.27e-05	0.005339	0.04098	0.00745925
B_naive	NCOR1	ENSG00000141027	rs1963811	17	16184051	A	-0.15	177102836	2.57e-06	0.0009507	0.01192	0.00182741
B_naive	NCSTN	ENSG00000162736	rs12410580	1	160126020	A	-0.142	175877500	8.58e-06	0.004649	0.03181	0.00529716
B_naive	NDUFA10	ENSG00000130414	rs6735806	2	240954972	A	-0.162	178971253	3.63e-07	0.0002354	0.002762	0.00031304
B_naive	NDUFA3	ENSG00000170906	rs76992175	19	54621282	C	0.206	122308922	8.94e-11	2.82e-07	1.92e-05	1.43e-07
B_naive	NDUFA6	ENSG00000184983	rs7364180	22	42218856	G	0.149	131019305	2.9e-06	0.001232	0.02405	0.00203392
B_naive	NEK8	ENSG00000160602	rs11652272	17	27167973	G	-0.201	184941949	2.5e-10	1.56e-07	5.43e-06	3.75e-07
B_naive	NELFCD	ENSG00000101158	rs62203970	20	57666668	T	-0.146	176482730	4.77e-06	0.002468	0.03155	0.00316688
B_naive	NFKBIZ	ENSG00000144802	rs796417	3	101617581	C	-0.157	178124759	8.98e-07	0.0006741	0.009475	0.00071062
B_naive	NIPAL2	ENSG00000104361	rs13252923	8	99207344	G	-0.144	176121800	6.78e-06	0.002417	0.02356	0.00431628
B_naive	NIPSNAP3A	ENSG00000136783	rs2487715	9	107532394	G	0.153	130489435	1.7e-06	0.001049	0.01055	0.00125746
B_naive	NKG7	ENSG00000105374	rs2244095	19	50922370	G	0.149	131071924	3.06e-06	0.003484	0.02859	0.00213136
B_naive	NLRP2	ENSG00000022556	rs269922	19	55471703	C	0.155	130096509	1.13e-06	0.001474	0.0112	0.00087236
B_naive	NME1	ENSG00000239672	rs7207370	17	49231180	G	0.218	120399763	5.82e-12	4.17e-09	5.43e-06	1.08e-08
B_naive	NME4	ENSG00000103202	rs77371232	16	447561	T	0.351	100003943	1.49e-29	8.52e-26	1.53e-05	1.16e-25
B_naive	NMI	ENSG00000123609	rs12987765	2	152127902	C	0.214	121108011	1.64e-11	2.01e-08	9.3e-06	2.88e-08
B_naive	NMRK1	ENSG00000106733	rs11144225	9	77707300	T	-0.165	179394680	2.28e-07	0.0001629	0.0026	0.00020488
B_naive	NSA2	ENSG00000164346	rs6877188	5	74031525	A	0.331	102987773	2.25e-26	1.57e-22	2.18e-05	1.46e-22
B_naive	NSUN4	ENSG00000117481	rs72677602	1	46837487	A	0.178	126547078	2.13e-08	2.31e-05	8.36e-05	2.32e-05
B_naive	NT5C3A	ENSG00000122643	rs10951371	7	33092349	G	-0.236	190332845	8.74e-14	2.07e-10	8.41e-06	2e-10
B_naive	NT5C3B	ENSG00000141698	rs55955100	17	40122138	A	-0.218	187501651	6.77e-12	4.82e-09	5.43e-06	1.25e-08
B_naive	NT5DC3	ENSG00000111696	rs11111794	12	104199070	C	0.157	129866675	8.87e-07	0.001112	0.0159	0.00070279
B_naive	NT5E	ENSG00000135318	rs6942065	6	86168265	A	-0.3	200136409	1.2e-21	4.64e-18	1.12e-05	5.59e-18
B_naive	NTPCR	ENSG00000135778	rs9424513	1	233074916	C	0.161	129282740	4.76e-07	0.0003864	0.003134	0.00040108
B_naive	NUB1	ENSG00000013374	rs67760509	7	151551236	G	0.135	133216230	2.38e-05	0.008388	0.04777	0.0127842
B_naive	NUBP1	ENSG00000103274	rs8743	16	11852354	C	-0.153	177639073	1.49e-06	0.001253	0.01242	0.00112002
B_naive	NUDT2	ENSG00000164978	rs61573237	9	34346282	T	0.337	102165506	3.15e-27	1.16e-23	9.96e-06	2.16e-23
B_naive	NUTF2	ENSG00000102898	rs7197726	16	67801720	C	-0.165	179403587	2.26e-07	0.0002272	0.002488	0.00020305
B_naive	OPTN	ENSG00000123240	rs1561570	10	13155726	C	0.267	112903322	2.41e-17	6.36e-13	4.71e-05	7.83e-14
B_naive	ORAI2	ENSG00000160991	rs11496123	7	102076052	C	0.153	130425030	1.59e-06	0.0007801	0.008137	0.00118473
B_naive	ORMDL3	ENSG00000172057	rs8067378	17	38051348	G	-0.407	216702258	3.48e-40	1.05e-35	5.43e-06	4.61e-36
B_naive	OSBPL10	ENSG00000144645	rs4525906	3	31554813	T	0.148	131216259	3.53e-06	0.002347	0.01711	0.00242451
B_naive	OSTF1	ENSG00000134996	rs34084631	9	77757292	C	-0.263	194520587	6.93e-17	1.28e-13	9.96e-06	2.16e-13
B_naive	P2RX5	ENSG00000083454	rs467277	17	3558698	A	-0.152	177472114	1.77e-06	0.0006711	0.008016	0.00130625
B_naive	PARK7	ENSG00000116288	rs226256	1	8040969	C	0.167	128348024	1.71e-07	0.0001541	0.001829	0.00015736
B_naive	PARP14	ENSG00000173193	rs13071069	3	122440065	T	-0.227	188919503	8.03e-13	1.6e-09	1.22e-05	1.66e-09
B_naive	PARP2	ENSG00000129484	rs61994170	14	20905287	C	0.146	131568468	5e-06	0.008387	0.04404	0.00330331
B_naive	PARVB	ENSG00000188677	rs5764473	22	44424649	C	-0.148	176828936	3.39e-06	0.001426	0.02723	0.0023357
B_naive	PCBP2	ENSG00000197111	rs10876431	12	53730160	A	-0.172	180505569	6.5e-08	9.87e-05	0.001124	6.49e-05
B_naive	PCSK7	ENSG00000160613	rs7939747	11	117097009	G	0.144	131893022	6.86e-06	0.005355	0.04218	0.00435904
B_naive	PDCD5	ENSG00000105185	rs34040260	19	33074614	C	0.16	129299535	4.85e-07	0.0006952	0.006215	0.00040768
B_naive	PDK2	ENSG00000005882	rs12943522	17	48183016	C	0.157	129787589	8.16e-07	0.0003293	0.005497	0.00065216
B_naive	PEG10	ENSG00000242265	rs10257532	7	94129588	C	0.143	132004218	7.64e-06	0.003175	0.02223	0.00478395
B_naive	PEX6	ENSG00000124587	rs4714634	6	42901120	A	0.217	120634730	8.23e-12	1.24e-08	1.12e-05	1.5e-08
B_naive	PHACTR1	ENSG00000112137	rs202066	6	13265373	A	-0.176	181083281	3.31e-08	3.22e-05	0.0002894	3.49e-05
B_naive	PHF11	ENSG00000136147	rs7992294	13	50100756	C	0.151	130819975	2.37e-06	0.001263	0.01451	0.00169932
B_naive	PI4K2B	ENSG00000038210	rs60527077	4	25161539	A	-0.172	180449031	6.93e-08	3.81e-05	0.0009383	6.89e-05
B_naive	PIGT	ENSG00000124155	rs6073575	20	43586336	C	-0.142	175848490	8.82e-06	0.004322	0.04074	0.00542357
B_naive	PILRB	ENSG00000121716	rs113979344	7	99946385	G	0.259	114072662	2e-16	9.15e-13	8.41e-06	5.97e-13
B_naive	PIP5K1C	ENSG00000186111	rs17606167	19	3633623	A	0.152	130625346	1.95e-06	0.002326	0.017	0.00142388
B_naive	PITRM1	ENSG00000107959	rs1334701	10	2834193	T	0.149	130994971	2.83e-06	0.003701	0.02242	0.00199004
B_naive	PKD2	ENSG00000118762	rs11729997	4	89171059	A	0.144	131897155	6.89e-06	0.002556	0.02334	0.00437258
B_naive	PKHD1L1	ENSG00000205038	rs1783158	8	110514387	C	0.436	8.6836e+07	1.72e-46	1.21e-42	7.61e-06	2.91e-42
B_naive	PKIG	ENSG00000168734	rs244120	20	43195705	A	-0.381	212715401	4.7e-35	4.21e-31	9.82e-06	4.91e-31
B_naive	PLD6	ENSG00000179598	rs73979060	17	16975002	G	0.169	127916708	1.05e-07	4.8e-05	0.0008317	0.00010079
B_naive	PLEKHA2	ENSG00000169499	rs4733957	8	38816054	G	0.157	129894015	9.13e-07	0.0004063	0.002682	0.00072126
B_naive	PLEKHJ1	ENSG00000104886	rs78147107	19	2222890	C	0.163	128852211	2.98e-07	0.0004507	0.004581	0.00026212
B_naive	PLEK	ENSG00000115956	rs111435500	2	68629409	T	-0.227	188919629	8.03e-13	1.12e-09	9.3e-06	1.66e-09
B_naive	PLTP	ENSG00000100979	rs3091649	20	44537697	A	-0.187	182816358	4.01e-09	3.94e-06	9.82e-06	4.97e-06
B_naive	PM20D2	ENSG00000146281	rs10944470	6	90695154	A	-0.148	176783237	3.55e-06	0.002059	0.02146	0.00243253
B_naive	PNRC2	ENSG00000189266	rs17184588	1	24365512	C	-0.296	199525724	4.29e-21	1.83e-17	1.1e-05	1.91e-17
B_naive	PODXL2	ENSG00000114631	rs782430	3	127386502	G	-0.145	176269362	5.88e-06	0.003526	0.01852	0.00380502
B_naive	POLE4	ENSG00000115350	rs6753544	2	75151144	T	-0.16	178691622	4.91e-07	0.0003101	0.003618	0.00041237
B_naive	POLM	ENSG00000122678	rs28382621	7	44122613	G	0.21	121627974	3.44e-11	4.03e-08	8.41e-06	5.81e-08
B_naive	POLR1D	ENSG00000186184	rs2232669	13	28195495	T	0.346	100759139	9.96e-29	6.22e-25	9.96e-06	7.42e-25
B_naive	POLR2J3	ENSG00000168255	rs112320093	7	102395086	T	-0.197	184310523	5.83e-10	5.85e-07	8.41e-06	8.25e-07
B_naive	POLR2J	ENSG00000005075	rs6465866	7	102103293	T	0.137	132926818	1.82e-05	0.006722	0.04305	0.0101802
B_naive	POLR2K	ENSG00000147669	rs62513959	8	101864831	T	0.151	130784635	2.29e-06	0.000885	0.009493	0.00164625
B_naive	POMC	ENSG00000115138	rs77619458	2	25063908	C	0.151	130771650	2.26e-06	0.001213	0.008825	0.00162687
B_naive	POMZP3	ENSG00000146707	rs60701917	7	76226733	T	0.227	119029074	7.39e-13	1.35e-09	8.41e-06	1.53e-09
B_naive	PPA1	ENSG00000180817	rs2394668	10	71943951	A	0.414	9.0209e+07	1.14e-41	9.01e-36	4.71e-05	1.6e-37
B_naive	PPCS	ENSG00000127125	rs17386017	1	43297082	G	0.163	128911541	3.18e-07	0.0002703	0.002467	0.00027809
B_naive	PPDPF	ENSG00000125534	rs72629024	20	62152519	G	-0.506	231950273	1.71e-64	8.34e-60	9.82e-06	5.08e-60
B_naive	PPIA	ENSG00000196262	rs13240323	7	44816785	A	-0.278	196740089	1.11e-18	7.09e-15	8.41e-06	4.07e-15
B_naive	PPIB	ENSG00000166794	rs17805328	15	65446218	T	0.158	129731596	7.69e-07	0.0005218	0.004831	0.00061844
B_naive	PPIL3	ENSG00000240344	rs7559150	2	201754063	C	-0.274	196172419	3.26e-18	1.17e-14	9.3e-06	1.15e-14
B_naive	PPM1G	ENSG00000115241	rs10181777	2	27187254	A	0.138	132788669	1.6e-05	0.00653	0.04854	0.0091107
B_naive	PPM1K	ENSG00000163644	rs958325	4	89209681	T	0.179	126393203	1.77e-08	1.03e-05	2.24e-05	1.96e-05
B_naive	PPME1	ENSG00000214517	rs1790083	11	72938767	T	-0.147	176631586	4.12e-06	0.00339	0.0356	0.00278055
B_naive	PPP1R21	ENSG00000162869	rs4371399	2	48631377	C	-0.145	176263769	5.91e-06	0.002753	0.01791	0.00382314
B_naive	PPP2R5B	ENSG00000068971	rs1196618	11	64767951	A	0.162	129129829	4.04e-07	0.0003924	0.006728	0.00034508
B_naive	PRDX2	ENSG00000167815	rs897804	19	12876964	C	0.172	127481616	6.38e-08	0.0001125	0.001888	6.38e-05
B_naive	PRDX3	ENSG00000165672	rs10886406	10	120922304	C	0.146	131509189	4.72e-06	0.005613	0.04224	0.00313603
B_naive	PRKD3	ENSG00000115825	rs12712528	2	37461139	G	-0.191	183402541	1.9e-09	1.79e-06	9.3e-06	2.49e-06
B_naive	PRPF4B	ENSG00000112739	rs6921738	6	4036783	G	-0.152	177466701	1.78e-06	0.00109	0.01194	0.00131275
B_naive	PRR4	ENSG00000111215	rs61928603	12	11311787	T	-0.157	178193945	8.35e-07	0.00105	0.01577	0.00066563
B_naive	PSD4	ENSG00000125637	rs2241976	2	113943470	G	0.177	126745754	2.69e-08	2.21e-05	0.0001925	2.89e-05
B_naive	PSMB9	ENSG00000240065	rs2071480	6	32821859	A	0.174	127174642	4.46e-08	4.18e-05	0.000381	4.6e-05
B_naive	PTCD1	ENSG00000106246	rs73161745	7	99893765	T	-0.136	174901147	2.14e-05	0.007679	0.04578	0.0116962
B_naive	PTGS1	ENSG00000095303	rs16911867	9	125289083	G	-0.155	177909505	1.13e-06	0.000729	0.007939	0.00087001
B_naive	PTPLAD2	ENSG00000188921	rs67375304	9	21013478	G	0.41	9.0795e+07	7.21e-41	4.56e-37	9.96e-06	9.82e-37
B_naive	PTPN22	ENSG00000134242	rs2636008	1	114325914	G	0.149	131010858	2.88e-06	0.001822	0.01312	0.00201836
B_naive	PTPN4	ENSG00000088179	rs10196708	2	120682788	A	-0.195	184045036	8.27e-10	8.28e-07	9.3e-06	1.14e-06
B_naive	PTPRN2	ENSG00000155093	rs4716761	7	157391060	G	0.139	132588006	1.33e-05	0.005126	0.03649	0.0077431
B_naive	PWWP2A	ENSG00000170234	rs4431379	5	159474940	A	-0.145	176297247	5.72e-06	0.005012	0.02928	0.0037153
B_naive	RAB7L1	ENSG00000117280	rs1775151	1	205745684	T	0.144	131867635	6.7e-06	0.003749	0.02409	0.00426708
B_naive	RABAC1	ENSG00000105404	rs1864207	19	42428767	G	0.317	105219882	3.86e-24	7.73e-20	1.92e-05	2.14e-20
B_naive	RAC1	ENSG00000136238	rs7810332	7	6486219	C	-0.257	193649202	3.29e-16	1.39e-12	8.41e-06	9.61e-13
B_naive	RAD51C	ENSG00000108384	rs62084381	17	57114788	A	0.199	123416176	4.04e-10	2.47e-07	5.43e-06	5.85e-07
B_naive	RASGRP3	ENSG00000152689	rs13404493	2	33756520	T	0.286	110010755	9.58e-20	4.74e-16	9.3e-06	3.84e-16
B_naive	RBM26	ENSG00000139746	rs7323246	13	79967038	C	-0.198	184549657	4.24e-10	5.85e-07	9.96e-06	6.12e-07
B_naive	RBM39	ENSG00000131051	rs6579266	20	34537887	A	0.146	131523351	4.79e-06	0.002471	0.0316	0.00317465
B_naive	RBM6	ENSG00000004534	rs2003485	3	50176589	T	-0.191	183340825	2.06e-09	2.75e-06	1.22e-05	2.68e-06
B_naive	RCSD1	ENSG00000198771	rs11584355	1	167549747	T	0.28	110932639	5.85e-19	2.17e-15	1.1e-05	2.2e-15
B_naive	RDH13	ENSG00000160439	rs10401614	19	55540157	G	-0.151	177299003	2.11e-06	0.002504	0.01881	0.00153008
B_naive	REEP4	ENSG00000168476	rs17088771	8	22770409	T	0.138	132695892	1.47e-05	0.004775	0.04047	0.00845145
B_naive	REL	ENSG00000162924	rs13026050	2	61136013	A	0.351	100016011	1.53e-29	2.18e-25	9.3e-06	1.19e-25
B_naive	RFWD3	ENSG00000168411	rs59681627	16	74311453	A	0.154	130239792	1.31e-06	0.00111	0.01121	0.00099746
B_naive	RGS1	ENSG00000090104	rs2816317	1	192536385	A	-0.273	196087931	3.83e-18	1.25e-14	1.1e-05	1.35e-14
B_naive	RHBDF2	ENSG00000129667	rs4395101	17	74487129	T	-0.173	180693848	5.22e-08	2.44e-05	0.0006901	5.31e-05
B_naive	RHOH	ENSG00000168421	rs78306755	4	40171255	T	0.174	127249006	4.87e-08	2.71e-05	0.0005265	4.98e-05
B_naive	RIC3	ENSG00000166405	rs73409635	11	8122932	A	-0.156	177959172	1.07e-06	0.0009703	0.01185	0.00083053
B_naive	RMI2	ENSG00000175643	rs12149160	16	11439303	T	-0.176	181113753	3.19e-08	3.77e-05	0.0003123	3.38e-05
B_naive	RMND5A	ENSG00000153561	rs6547705	2	87044316	A	0.138	132819569	1.65e-05	0.00668	0.04946	0.0093407
B_naive	RNASE6	ENSG00000169413	rs7151941	14	21178387	G	-0.508	232187747	6.12e-65	2.59e-60	3.85e-05	1.84e-60
B_naive	RNF13	ENSG00000082996	rs12494028	3	149533228	A	0.187	125249095	4.33e-09	5.11e-06	1.22e-05	5.34e-06
B_naive	RNF145	ENSG00000145860	rs270654	5	158565109	C	0.143	132050531	7.99e-06	0.006652	0.04024	0.00497401
B_naive	RNF216	ENSG00000011275	rs55657670	7	5497032	G	-0.139	175370931	1.39e-05	0.005302	0.0375	0.00802613
B_naive	RNF24	ENSG00000101236	rs2464	20	3854982	T	0.145	131607605	5.2e-06	0.002669	0.03303	0.00341697
B_naive	RNF25	ENSG00000163481	rs2552531	2	218698323	G	0.146	131580590	5.06e-06	0.002416	0.01567	0.00333807
B_naive	RNGTT	ENSG00000111880	rs2756370	6	89326244	T	-0.276	196435475	1.98e-18	5.5e-15	1.12e-05	7.14e-15
B_naive	RPH3AL	ENSG00000181031	rs9915268	17	72083	T	-0.152	177381653	1.94e-06	0.0007285	0.00868	0.00141883
B_naive	RPL10A	ENSG00000198755	rs2395626	6	35422754	T	-0.403	215994844	3.06e-39	3.83e-35	1.12e-05	3.9e-35
B_naive	RPL11	ENSG00000142676	rs77766201	1	24006446	A	-0.39	214039835	1.04e-36	1.02e-32	1.1e-05	1.18e-32
B_naive	RPL12	ENSG00000197958	rs2247781	9	130208924	C	0.66	52327869	5.68e-123	2.51e-118	9.96e-06	6.22e-118
B_naive	RPL13	ENSG00000167526	rs35878298	16	89609694	G	-0.373	211390309	1.9e-33	1.5e-29	1.53e-05	1.84e-29
B_naive	RPL14	ENSG00000188846	rs75965075	3	40438120	T	0.261	113785273	1.19e-16	3.8e-13	1.22e-05	3.65e-13
B_naive	RPL22L1	ENSG00000163584	rs34587559	3	170578721	T	-0.233	189849311	1.89e-13	4.11e-10	1.22e-05	4.18e-10
B_naive	RPL23A	ENSG00000198242	rs3809797	17	27065211	C	-0.319	203090941	1.93e-24	1.88e-20	5.43e-06	1.1e-20
B_naive	RPL27A	ENSG00000166441	rs4390341	11	8745711	T	0.263	113469027	6.76e-17	2.78e-13	1.6e-05	2.11e-13
B_naive	RPL28	ENSG00000108107	rs17700376	19	55897327	G	-0.665	256410636	2.35e-125	8.28e-119	1.92e-05	2.67e-120
B_naive	RPL36AL	ENSG00000165502	rs1952013	14	50087357	G	0.525	7.3206e+07	5.48e-70	8.12e-64	3.85e-05	1.93e-65
B_naive	RPL36	ENSG00000130255	rs274787	19	5912641	G	-0.145	176288890	5.77e-06	0.006087	0.03649	0.00374196
B_naive	RPL3	ENSG00000100316	rs137620	22	39709776	C	0.238	117276291	4.63e-14	4.83e-11	7.56e-06	1.09e-10
B_naive	RPL8	ENSG00000161016	rs2954658	8	146017782	T	-0.812	279021661	2.48e-229	3.38e-223	7.61e-06	1.67e-223
B_naive	RPLP2	ENSG00000177600	rs28694634	11	808423	A	-0.378	212252420	1.73e-34	3.98e-30	1.6e-05	1.77e-30
B_naive	RPN1	ENSG00000163902	rs9864772	3	128316939	G	-0.15	177059971	2.69e-06	0.001827	0.01711	0.0018993
B_naive	RPPH1	ENSG00000259001	rs2319190	14	20809021	A	-0.15	177063861	2.68e-06	0.004905	0.0318	0.00189289
B_naive	RPRD1A	ENSG00000141425	rs7236095	18	34042251	T	0.146	131451391	4.46e-06	0.003296	0.02146	0.00298148
B_naive	RPS10	ENSG00000124614	rs7775635	6	34372804	G	0.467	8.21378e+07	7.98e-54	9.1e-49	1.12e-05	1.78e-49
B_naive	RPS11	ENSG00000142534	rs10403394	19	49999345	A	-0.294	199282246	7.09e-21	7.58e-17	1.92e-05	3.1e-17
B_naive	RPS12	ENSG00000112306	rs62425109	6	133120782	C	0.244	116424758	1.14e-14	2.45e-11	1.12e-05	2.87e-11
B_naive	RPS14	ENSG00000164587	rs13154210	5	149803606	T	-0.144	176241368	6.04e-06	0.005231	0.03107	0.00389818
B_naive	RPS16	ENSG00000105193	rs484379	19	39925054	G	0.426	8.84616e+07	4e-44	1.63e-39	1.92e-05	6.2e-40
B_naive	RPS18	ENSG00000231500	rs17215231	6	33239869	T	-0.554	239377509	1.43e-79	4.08e-73	1.12e-05	6.41e-75
B_naive	RPS23	ENSG00000186468	rs224809	5	81688546	A	-0.145	176350190	5.43e-06	0.004807	0.02761	0.00355391
B_naive	RPS24	ENSG00000138326	rs2559825	10	79782276	C	0.161	129167776	4.21e-07	0.0007802	0.004904	0.00035825
B_naive	RPS25	ENSG00000118181	rs59095933	11	118885161	A	-0.274	196237654	2.88e-18	1.62e-14	1.6e-05	1.03e-14
B_naive	RPS26	ENSG00000197728	rs10876864	12	56401085	A	-0.889	290844684	0	0	1.93e-05	0
B_naive	RPS28	ENSG00000233927	rs732217	19	8389107	A	0.179	126480751	1.96e-08	3.64e-05	0.0001056	2.16e-05
B_naive	RPS2	ENSG00000140988	rs1141684	16	2014591	T	0.379	9.56895e+07	1.46e-34	1.38e-30	1.53e-05	1.5e-30
B_naive	RPS3A	ENSG00000145425	rs1148652	4	151801938	C	-0.388	213804988	2.07e-36	4.8e-33	7.1e-06	2.31e-32
B_naive	RPS3	ENSG00000149273	rs3094304	11	75118158	G	-0.369	210814921	9.12e-33	1.81e-28	1.6e-05	8.54e-29
B_naive	RPS5	ENSG00000083845	rs731835	19	58898436	C	-0.619	249290448	5.55e-104	9.79e-98	1.92e-05	4.13e-99
B_naive	RPS6	ENSG00000137154	rs6475324	9	19361448	A	-0.311	201894486	2.77e-23	8.42e-20	9.96e-06	1.45e-19
B_naive	RPS7	ENSG00000171863	rs62106040	2	3627302	T	-0.352	208240757	8.03e-30	1.16e-25	9.3e-06	6.35e-26
B_naive	RPS8	ENSG00000142937	rs12120833	1	45241285	G	-0.573	242211188	5.31e-86	3.28e-81	1.1e-05	2.73e-81
B_naive	RPS9	ENSG00000170889	rs158366	19	54705317	G	-0.487	229046943	3.14e-59	1.76e-54	1.92e-05	8.19e-55
B_naive	RPSA	ENSG00000168028	rs28720962	3	39426441	T	0.276	111464726	1.63e-18	5.89e-15	1.22e-05	5.91e-15
B_naive	RQCD1	ENSG00000144580	rs1722196	2	219692696	C	-0.148	176807505	3.46e-06	0.001739	0.01174	0.00238024
B_naive	RRAS2	ENSG00000133818	rs2303972	11	14303282	A	0.142	132187628	9.11e-06	0.006769	0.04799	0.00557588
B_naive	RRBP1	ENSG00000125844	rs2618592	20	17831303	A	0.159	129531471	6.22e-07	0.0003655	0.006612	0.00051007
B_naive	RSBN1L	ENSG00000187257	rs1468776	7	78154931	T	-0.135	174752215	2.45e-05	0.008617	0.04846	0.013135
B_naive	RSL24D1	ENSG00000137876	rs111694827	15	55461138	G	0.188	125106194	3.62e-09	3.67e-06	1.19e-05	4.52e-06
B_naive	RSRC2	ENSG00000111011	rs6416298	12	123002143	T	-0.247	192002188	5.62e-15	2.63e-11	1.93e-05	1.46e-11
B_naive	S100A10	ENSG00000197747	rs2999528	1	151952885	T	-0.17	180181518	9.42e-08	8.81e-05	0.001514	9.13e-05
B_naive	S1PR4	ENSG00000125910	rs8111463	19	3175970	G	0.189	124925962	2.88e-09	7.48e-06	1.92e-05	3.66e-06
B_naive	SAMD12	ENSG00000177570	rs2514610	8	119659371	A	-0.142	175891006	8.47e-06	0.002936	0.02631	0.00523767
B_naive	SCAI	ENSG00000173611	rs10987119	9	128812194	T	0.143	131972310	7.41e-06	0.004006	0.03966	0.00465789
B_naive	SCCPDH	ENSG00000143653	rs9426256	1	246833374	T	0.159	129470305	5.83e-07	0.0004604	0.00362	0.00048077
B_naive	SCIMP	ENSG00000161929	rs61182333	17	5133128	C	-0.264	194671825	5.27e-17	2.66e-13	5.43e-06	1.66e-13
B_naive	SDK2	ENSG00000069188	rs11655934	17	71587577	A	-0.177	181287266	2.6e-08	1.25e-05	0.0001293	2.8e-05
B_naive	SEC61B	ENSG00000106803	rs75085864	9	101999360	A	-0.262	194359848	9.26e-17	1.68e-13	9.96e-06	2.85e-13
B_naive	SEC61G	ENSG00000132432	rs12531985	7	54307713	A	0.137	132962044	1.88e-05	0.006919	0.04361	0.0104688
B_naive	SEL1L3	ENSG00000091490	rs13147067	4	25877086	T	0.238	117383096	5.5e-14	5e-11	7.1e-06	1.29e-10
B_naive	SELL	ENSG00000188404	rs67274208	1	169790161	G	0.232	118264063	2.24e-13	4.7e-10	1.1e-05	4.93e-10
B_naive	2025-09-02	ENSG00000168385	rs35533015	2	242191689	A	0.196	123848918	7.16e-10	7.23e-07	9.3e-06	9.99e-07
B_naive	SEPW1	ENSG00000178980	rs2879910	19	48335029	C	-0.147	176583736	4.32e-06	0.004751	0.03352	0.00289933
B_naive	SERINC3	ENSG00000132824	rs11574730	20	43037013	A	0.138	132736089	1.53e-05	0.007035	0.04383	0.00873167
B_naive	SERPINB6	ENSG00000124570	rs13201579	6	2947195	C	0.144	131816693	6.37e-06	0.003481	0.03603	0.00408474
B_naive	SERPINE2	ENSG00000135919	rs2602668	2	224921591	G	0.165	128548873	2.14e-07	0.0001447	0.001767	0.00019287
B_naive	SESTD1	ENSG00000187231	rs10181291	2	180098404	C	0.181	126171079	1.35e-08	1.17e-05	1.54e-05	1.53e-05
B_naive	SETD9	ENSG00000155542	rs2591963	5	56237135	A	-0.153	177528026	1.67e-06	0.001861	0.009168	0.00124059
B_naive	SF1	ENSG00000168066	rs2073797	11	64511050	C	-0.285	197851706	1.27e-19	8.1e-16	1.6e-05	5.03e-16
B_naive	SGK1	ENSG00000118515	rs744196	6	134568216	G	-0.144	176180247	6.41e-06	0.003499	0.03627	0.00410668
B_naive	SH2B2	ENSG00000160999	rs803090	7	101950500	G	0.266	112994798	2.85e-17	1.42e-13	8.41e-06	9.19e-14
B_naive	SH3BGRL3	ENSG00000142669	rs11247915	1	26650550	A	0.338	101892314	1.62e-27	9.08e-24	1.1e-05	1.13e-23
B_naive	SH3BP5	ENSG00000131370	rs6771092	3	15487628	G	0.166	128510345	2.05e-07	0.0001701	0.001397	0.00018555
B_naive	SH3YL1	ENSG00000035115	rs7595075	2	264019	A	-0.366	210308194	3.58e-32	2.73e-27	9.3e-06	3.24e-28
B_naive	SIDT2	ENSG00000149577	rs4936366	11	117026885	A	0.251	115375391	1.94e-15	6.87e-12	1.6e-05	5.29e-12
B_naive	SKAP2	ENSG00000005020	rs3801840	7	26832986	G	0.222	119804509	2.4e-12	3.77e-09	8.41e-06	4.68e-09
B_naive	SKIV2L	ENSG00000204351	rs387608	6	31941557	A	0.143	132006182	7.65e-06	0.004113	0.04412	0.00479218
B_naive	SLC12A7	ENSG00000113504	rs60833263	5	1100831	A	-0.166	179596453	1.82e-07	0.0002743	0.002939	0.0001669
B_naive	SLC15A2	ENSG00000163406	rs1574036	3	121483254	G	-0.212	186661701	2.29e-11	3.74e-08	1.22e-05	3.95e-08
B_naive	SLC16A11	ENSG00000174326	rs12150333	17	7035911	T	-0.142	175831764	8.97e-06	0.002492	0.01488	0.00550076
B_naive	SLC16A4	ENSG00000168679	rs11102094	1	110921163	T	0.165	128536211	2.11e-07	0.0001869	0.00201	0.0001904
B_naive	SLC16A5	ENSG00000170190	rs72854916	17	73561490	G	-0.144	176113288	6.84e-06	0.002316	0.01488	0.00434734
B_naive	SLC25A1	ENSG00000100075	rs712948	22	19206499	G	-0.162	179010245	3.48e-07	0.0001631	0.00533	0.00030117
B_naive	SLC25A29	ENSG00000197119	rs10134767	14	100763954	T	0.156	129941747	9.6e-07	0.002169	0.01105	0.00075427
B_naive	SLC25A51	ENSG00000122696	rs776018	9	37940439	C	-0.139	175358414	1.4e-05	0.007041	0.04966	0.00810873
B_naive	SLC27A3	ENSG00000143554	rs76099002	1	153820643	A	0.141	132250723	9.67e-06	0.005158	0.0373	0.00587334
B_naive	SLC2A14	ENSG00000173262	rs2300141	12	8081949	C	0.46	8.32103e+07	4.38e-52	1.59e-47	1.93e-05	9.3e-48
B_naive	SLC2A6	ENSG00000160326	rs2301614	9	136325160	A	0.143	132005801	7.65e-06	0.004126	0.04009	0.00479059
B_naive	SLC4A7	ENSG00000033867	rs2724491	3	27544497	T	0.219	120243046	4.62e-12	8.16e-09	1.22e-05	8.7e-09
B_naive	SLC51A	ENSG00000163959	rs1718408	3	196466504	A	-0.141	175744952	9.74e-06	0.005277	0.03115	0.00590987
B_naive	SLC7A7	ENSG00000155465	rs12884337	14	23273114	C	0.189	124848578	2.61e-09	9.28e-06	3.85e-05	3.34e-06
B_naive	SLMAP	ENSG00000163681	rs4681888	3	56830087	T	-0.141	175672874	1.04e-05	0.00561	0.03364	0.00627237
B_naive	SMAD3	ENSG00000166949	rs6494583	15	66866961	T	-0.138	175269674	1.52e-05	0.007146	0.03904	0.00871309
B_naive	SMAP1	ENSG00000112305	rs10945225	6	71091562	T	0.149	131048871	2.99e-06	0.001767	0.01947	0.00208789
B_naive	SMDT1	ENSG00000183172	rs133370	22	42465260	C	0.812	2.90292e+07	5.08e-229	4.15e-224	7.56e-06	3.34e-223
B_naive	SMIM19	ENSG00000176209	rs6987853	8	42457450	C	-0.211	186543427	2.71e-11	2.99e-08	7.61e-06	4.64e-08
B_naive	SNCA	ENSG00000145335	rs894280	4	90760883	T	-0.145	176285415	5.79e-06	0.002191	0.02113	0.00375303
B_naive	SNHG7	ENSG00000233016	rs6874	9	139617836	T	-0.517	233637871	1.04e-67	1.33e-63	9.96e-06	3.38e-63
B_naive	SNHG8	ENSG00000269893	rs658642	4	119200274	T	0.578	6.50448e+07	9.14e-88	3.97e-84	7.1e-06	4.91e-83
B_naive	SNRNP25	ENSG00000161981	rs1045001	16	107275	G	-0.185	182454269	6.3e-09	9.44e-06	1.53e-05	7.56e-06
B_naive	SNRPD2	ENSG00000125743	rs34399924	19	46200103	A	-0.23	189456718	3.5e-13	1.23e-09	1.92e-05	7.52e-10
B_naive	SNRPD3	ENSG00000100028	rs7286315	22	24941570	C	-0.17	180245209	8.76e-08	4.27e-05	0.0006257	8.54e-05
B_naive	SNX10	ENSG00000086300	rs10270279	7	26377032	C	-0.175	181009100	3.61e-08	2.5e-05	0.000224	3.79e-05
B_naive	SNX29P2	ENSG00000198106	rs4787477	16	29348809	G	0.203	122749063	1.64e-10	3.13e-07	1.53e-05	2.52e-07
B_naive	SOCS5	ENSG00000171150	rs28370327	2	46910064	C	0.211	121521452	2.96e-11	3.49e-08	9.3e-06	5.04e-08
B_naive	SP110	ENSG00000135899	rs6436915	2	231034524	T	-0.143	176100190	6.93e-06	0.003148	0.0211	0.00439432
B_naive	SPATA20	ENSG00000006282	rs8076632	17	48625928	G	-0.258	193665010	3.19e-16	1.45e-12	5.43e-06	9.36e-13
B_naive	SPATC1L	ENSG00000160284	rs62215180	21	47595405	A	-0.174	180734767	4.98e-08	2.64e-05	0.0003339	5.08e-05
B_naive	SPINK2	ENSG00000128040	rs6554379	4	57622222	A	0.247	115919205	4.9e-15	4.6e-12	7.1e-06	1.28e-11
B_naive	SPSB2	ENSG00000111671	rs12817264	12	6993658	G	0.215	120933937	1.27e-11	4.11e-08	1.93e-05	2.27e-08
B_naive	SQSTM1	ENSG00000161011	rs10051350	5	179254846	G	-0.188	182987872	3.23e-09	7.15e-06	2.18e-05	4.07e-06
B_naive	SRBD1	ENSG00000068784	rs2881324	2	46576894	T	-0.153	177562198	1.61e-06	0.000912	0.007412	0.00120196
B_naive	SRD5A3	ENSG00000128039	rs3109930	4	56544600	G	-0.141	175680857	1.04e-05	0.003629	0.03088	0.006231
B_naive	SRSF10	ENSG00000188529	rs6424144	1	24375663	A	-0.261	194136996	1.38e-16	3.86e-13	1.1e-05	4.19e-13
B_naive	SS18L2	ENSG00000008324	rs3733059	3	42708113	T	0.175	127030523	3.77e-08	3.84e-05	0.0003343	3.94e-05
B_naive	SSBP4	ENSG00000130511	rs2891676	19	18580798	G	-0.173	180689266	5.25e-08	9.35e-05	0.001888	5.34e-05
B_naive	STAG3	ENSG00000066923	rs1727128	7	99809921	G	0.135	133138926	2.22e-05	0.007904	0.04639	0.0120419
B_naive	STIM2	ENSG00000109689	rs6822297	4	27000995	G	-0.158	178400099	6.71e-07	0.0003041	0.003027	0.00054659
B_naive	STK32C	ENSG00000165752	rs72863822	10	134181967	A	0.191	124522276	1.72e-09	1.18e-05	4.71e-05	2.26e-06
B_naive	STMN3	ENSG00000197457	rs406488	20	62201430	A	0.197	123708530	5.95e-10	6.86e-07	9.82e-06	8.42e-07
B_naive	SULF2	ENSG00000196562	rs2425967	20	46185378	C	-0.596	245770890	1.11e-94	4e-89	9.82e-06	7.04e-90
B_naive	SURF1	ENSG00000148290	rs3118667	9	136291063	T	-0.158	178302633	7.44e-07	0.0004983	0.00662	0.00060033
B_naive	SVIP	ENSG00000198168	rs10833819	11	22823282	C	-0.22	187834707	4.14e-12	1.03e-08	1.6e-05	7.83e-09
B_naive	SYNE2	ENSG00000054654	rs61184877	14	64244296	A	-0.161	178768770	4.52e-07	0.001171	0.01105	0.00038252
B_naive	SYNE3	ENSG00000176438	rs55795323	14	95926410	T	-0.147	176644457	4.07e-06	0.007028	0.04108	0.00274922
B_naive	SYNGR1	ENSG00000100321	rs2014842	22	39709009	A	0.192	124376301	1.43e-09	9.8e-07	7.56e-06	1.9e-06
B_naive	SYS1	ENSG00000204070	rs2743239	20	44027957	A	0.195	123962382	8.32e-10	9.03e-07	9.82e-06	1.15e-06
B_naive	SYT5	ENSG00000129990	rs10423713	19	55675436	A	-0.167	179768821	1.5e-07	0.0002409	0.002408	0.00013999
B_naive	TAF4B	ENSG00000141384	rs72876343	18	23555944	A	0.143	131994251	7.57e-06	0.005039	0.03843	0.00474399
B_naive	TAF5L	ENSG00000135801	rs853469	1	230759310	C	0.14	132397016	1.11e-05	0.005804	0.04495	0.00662531
B_naive	TAGLN	ENSG00000149591	rs2622935	11	117010758	G	0.147	131315636	3.9e-06	0.003219	0.03502	0.00264674
B_naive	TAOK3	ENSG00000135090	rs1829209	12	118056580	A	0.146	131446385	4.44e-06	0.004759	0.0448	0.00296882
B_naive	TAPBPL	ENSG00000139192	rs2534711	12	6570821	G	0.184	125636016	7.01e-09	1.32e-05	1.93e-05	8.36e-06
B_naive	TAPBP	ENSG00000231925	rs3130260	6	33278816	A	-0.232	189690410	2.42e-13	4.32e-10	1.12e-05	5.31e-10
B_naive	TBC1D10C	ENSG00000175463	rs2077936	11	67667881	T	-0.142	175908605	8.33e-06	0.006289	0.04609	0.00516273
B_naive	TBCA	ENSG00000171530	rs254402	5	77081484	A	-0.253	193012041	1e-15	5.25e-12	2.18e-05	2.8e-12
B_naive	TBCCD1	ENSG00000113838	rs4686719	3	185704236	A	-0.149	176923652	3.08e-06	0.002075	0.01711	0.00214611
B_naive	TC2N	ENSG00000165929	rs7143288	14	92337877	C	-0.145	176338785	5.5e-06	0.009069	0.04532	0.00358812
B_naive	TCEB3	ENSG00000011007	rs519202	1	24045820	T	0.181	126115457	1.26e-08	1.41e-05	1.66e-05	1.44e-05
B_naive	TCL1A	ENSG00000100721	rs73348245	14	96158072	A	-0.266	194896464	3.5e-17	1.81e-13	3.85e-05	1.12e-13
B_naive	TCL1B	ENSG00000213231	rs2985640	14	96141418	A	0.214	121043767	1.49e-11	6.14e-08	3.85e-05	2.64e-08
B_naive	TCOF1	ENSG00000070814	rs11739355	5	149792113	A	0.181	126091882	1.23e-08	2.43e-05	2.79e-05	1.4e-05
B_naive	TEN1	ENSG00000257949	rs2665962	17	74022213	T	0.156	130052432	1.08e-06	0.0004293	0.006124	0.00083719
B_naive	THNSL2	ENSG00000144115	rs6547757	2	88469770	C	0.15	130947264	2.7e-06	0.001427	0.009841	0.00190626
B_naive	THOC3	ENSG00000051596	rs7735794	5	175339984	A	0.151	130776663	2.27e-06	0.0024	0.01191	0.00163423
B_naive	TIFA	ENSG00000145365	rs6835890	4	113187346	G	-0.343	206774428	3.2e-28	6.19e-25	7.1e-06	2.32e-24
B_naive	TIMM10	ENSG00000134809	rs2848626	11	57283988	T	-0.368	210696003	1.26e-32	2.48e-28	1.6e-05	1.17e-28
B_naive	TIMM13	ENSG00000099800	rs55920357	19	2421221	C	0.194	124111610	1.01e-09	2.78e-06	1.92e-05	1.38e-06
B_naive	TIPIN	ENSG00000075131	rs73486492	15	67289457	G	-0.154	177675874	1.43e-06	0.0009133	0.009412	0.00108261
B_naive	TLE4	ENSG00000106829	rs10867416	9	82324152	C	-0.277	196725387	1.14e-18	2.8e-15	9.96e-06	4.18e-15
B_naive	TLK1	ENSG00000198586	rs3770433	2	171874024	G	0.238	117358897	5.29e-14	9.05e-11	9.3e-06	1.24e-10
B_naive	TMED9	ENSG00000184840	rs461259	5	177002089	C	-0.181	181931897	1.2e-08	2.38e-05	2.68e-05	1.37e-05
B_naive	TMEM101	ENSG00000091947	rs77536093	17	42092328	G	-0.146	176487766	4.75e-06	0.001684	0.01488	0.00315262
B_naive	TMEM123	ENSG00000152558	rs6590964	11	102359035	G	-0.173	180648443	5.51e-08	6.76e-05	0.0003993	5.57e-05
B_naive	TMEM128	ENSG00000132406	rs2920241	4	4227438	C	-0.144	176170075	6.48e-06	0.002412	0.02253	0.00414274
B_naive	TMEM156	ENSG00000121895	rs2711981	4	39039258	T	0.526	72960117	1.77e-70	5.76e-67	7.1e-06	6.36e-66
B_naive	TMEM204	ENSG00000131634	rs2294624	16	1586255	A	0.285	110181578	1.34e-19	5.53e-16	1.53e-05	5.33e-16
B_naive	TMEM230	ENSG00000089063	rs1570031	20	5071680	C	0.196	123802285	6.74e-10	7.73e-07	9.82e-06	9.44e-07
B_naive	TMEM258	ENSG00000134825	rs174538	11	61560081	A	0.185	125560475	6.39e-09	1.01e-05	1.6e-05	7.66e-06
B_naive	TMEM2	ENSG00000135048	rs62547032	9	74346970	G	0.272	112086898	5.29e-18	1.22e-14	9.96e-06	1.84e-14
B_naive	TMEM41B	ENSG00000166471	rs7938562	11	9274097	C	-0.185	182438476	6.42e-09	1.01e-05	1.6e-05	7.7e-06
B_naive	TMEM50B	ENSG00000142188	rs2211688	21	34850744	C	-0.212	186618465	2.43e-11	2.02e-08	8.39e-06	4.19e-08
B_naive	TMEM80	ENSG00000177042	rs7109899	11	654109	G	0.204	122652967	1.44e-10	3.11e-07	1.6e-05	2.23e-07
B_naive	TMIGD2	ENSG00000167664	rs4807443	19	3323979	C	-0.15	177089325	2.61e-06	0.003015	0.02453	0.00184973
B_naive	TMOD1	ENSG00000136842	rs10759868	9	100464078	G	0.146	131444806	4.43e-06	0.002509	0.02927	0.00296469
B_naive	TMUB1	ENSG00000164897	rs12538502	7	150917376	A	0.136	133050989	2.04e-05	0.007379	0.04498	0.0112316
B_naive	TOMM7	ENSG00000196683	rs2240728	7	22852499	T	-0.605	247116010	3.81e-98	6.75e-93	8.41e-06	2.56e-93
B_naive	TOP1MT	ENSG00000184428	rs141914327	8	144680857	A	-0.15	177030013	2.77e-06	0.001056	0.01267	0.00195105
B_naive	TPGS1	ENSG00000141933	rs55901070	19	522280	T	0.152	130579208	1.86e-06	0.002239	0.01607	0.00136487
B_naive	TPGS2	ENSG00000134779	rs4799888	18	34331358	A	-0.158	178307965	7.4e-07	0.0007304	0.003734	0.00059728
B_naive	TPK1	ENSG00000196511	rs2040898	7	144321911	C	-0.147	176575185	4.36e-06	0.00196	0.01719	0.00292136
B_naive	TPM1	ENSG00000140416	rs149306941	15	64259287	G	-0.139	175426604	1.32e-05	0.006346	0.03376	0.00767236
B_naive	TPRA1	ENSG00000163870	rs782445	3	127407005	T	0.147	131416591	4.31e-06	0.002808	0.01711	0.00289246
B_naive	TRA2B	ENSG00000136527	rs4686400	3	185664946	G	0.142	132149483	8.78e-06	0.004914	0.02759	0.00540443
B_naive	TRANK1	ENSG00000168016	rs57863333	3	37263719	A	0.138	132681857	1.45e-05	0.007544	0.04638	0.00835563
B_naive	TRIM23	ENSG00000113595	rs166329	5	64944445	C	-0.161	178748668	4.62e-07	0.0006461	0.006055	0.00039016
B_naive	TRIM4	ENSG00000146833	rs11765827	7	99324217	T	0.14	132446466	1.16e-05	0.004552	0.03292	0.00690038
B_naive	TRIM58	ENSG00000162722	rs10749633	1	248014515	G	0.161	129227350	4.49e-07	0.0003663	0.003013	0.00037989
B_naive	TRMT112	ENSG00000173113	rs1806967	11	64078943	G	-0.272	195875499	5.71e-18	3.03e-14	1.6e-05	1.98e-14
B_naive	TRPM2	ENSG00000142185	rs8131033	21	45187559	C	0.151	130795114	2.31e-06	0.001012	0.01041	0.0016619
B_naive	TSG101	ENSG00000074319	rs11024356	11	17666750	G	-0.143	176083395	7.04e-06	0.00548	0.04267	0.00445725
B_naive	TSGA10	ENSG00000135951	rs6542866	2	99764592	C	0.173	127336040	5.39e-08	4.18e-05	0.0003873	5.46e-05
B_naive	TSPAN3	ENSG00000140391	rs17466257	15	77376183	A	0.317	105149426	3.29e-24	7.44e-20	1.19e-05	1.84e-20
B_naive	TSSC1	ENSG00000032389	rs7371392	2	3083625	G	0.138	132791290	1.61e-05	0.006545	0.04862	0.0091306
B_naive	TSTA3	ENSG00000104522	rs58774517	8	144656764	T	-0.138	175203881	1.62e-05	0.005174	0.04461	0.0091904
B_naive	TSTD1	ENSG00000215845	rs2774276	1	161011716	C	-0.486	228774485	9.44e-59	1.93e-54	1.1e-05	2.43e-54
B_naive	TSTD3	ENSG00000228439	rs330832	6	100047851	C	-0.164	179262720	2.64e-07	0.0002019	0.001402	0.00023408
B_naive	TTC28	ENSG00000100154	rs9608690	22	28921347	A	-0.159	178500419	6.03e-07	0.0002784	0.00622	0.0004961
B_naive	TTC39B	ENSG00000155158	rs3905247	9	15296845	C	0.149	131026575	2.92e-06	0.001712	0.01887	0.00204709
B_naive	TTC39C	ENSG00000168234	rs12954472	18	21582695	A	0.166	128436517	1.88e-07	0.0002351	0.002776	0.00017209
B_naive	TTC7A	ENSG00000068724	rs6743959	2	47012848	G	0.138	132672672	1.44e-05	0.005941	0.04505	0.00829286
B_naive	TUBB6	ENSG00000176014	rs12455885	18	12298664	G	-0.163	179108419	3.13e-07	0.0003683	0.002776	0.0002735
B_naive	TUFM	ENSG00000178952	rs8049439	16	28837515	C	0.462	8.27935e+07	9.34e-53	8.55e-47	1.53e-05	2.03e-48
B_naive	TXNL4A	ENSG00000141759	rs11664651	18	77824423	C	-0.16	178715040	4.79e-07	0.0005182	0.002776	0.00040322
B_naive	TYMP	ENSG00000025708	rs9616864	22	50976152	C	0.152	130646990	1.99e-06	0.0008627	0.01758	0.00145231
B_naive	U2AF1L4	ENSG00000161265	rs62112162	19	36264030	A	0.198	123499357	4.51e-10	1.3e-06	1.92e-05	6.49e-07
B_naive	U2AF1	ENSG00000160201	rs6586286	21	44511557	G	0.139	132583566	1.32e-05	0.00439	0.03125	0.00771566
B_naive	UBA2	ENSG00000126261	rs2546038	19	35458552	A	0.143	131909740	6.97e-06	0.007023	0.04138	0.00441946
B_naive	UBA52	ENSG00000221983	rs10407212	19	18699445	A	-0.243	191438242	1.44e-14	7.5e-11	1.92e-05	3.59e-11
B_naive	UBA6	ENSG00000033178	rs13348	4	68483491	G	0.149	131013170	2.88e-06	0.001157	0.01243	0.00202262
B_naive	UBE2J1	ENSG00000198833	rs12209311	6	90067072	C	0.489	7.87448e+07	1.33e-59	9.51e-54	1.12e-05	3.52e-55
B_naive	UCP2	ENSG00000175567	rs72982971	11	73680776	T	0.175	127112013	4.15e-08	5.33e-05	0.0003425	4.3e-05
B_naive	UCP3	ENSG00000175564	rs12365241	11	72900707	G	-0.144	176198900	6.3e-06	0.004949	0.04067	0.00404107
B_naive	UGDH	ENSG00000109814	rs6832188	4	39831314	A	0.147	131430961	4.37e-06	0.001687	0.01771	0.0029291
B_naive	UGT2B17	ENSG00000197888	rs2603153	4	69365052	T	-0.317	202746524	4.19e-24	6.77e-21	7.1e-06	2.32e-20
B_naive	UPF3A	ENSG00000169062	rs9590520	13	115100937	T	-0.155	177816923	1.24e-06	0.0006787	0.01163	0.00094882
B_naive	UQCRH	ENSG00000173660	rs41292543	1	46774783	G	-0.197	184265817	6.18e-10	8.19e-07	1.1e-05	8.72e-07
B_naive	UROS	ENSG00000188690	rs11244701	10	127607827	T	-0.159	178450709	6.36e-07	0.001098	0.006239	0.0005205
B_naive	USP53	ENSG00000145390	rs11729857	4	120114100	G	0.392	9.35989e+07	3.59e-37	8.43e-34	7.1e-06	4.15e-33
B_naive	USPL1	ENSG00000132952	rs11842516	13	31761899	T	0.149	130983583	2.8e-06	0.001467	0.01493	0.00196961
B_naive	VAMP2	ENSG00000220205	rs4792267	17	8061337	A	0.225	119373572	1.25e-12	9.47e-10	5.43e-06	2.52e-09
B_naive	VAMP4	ENSG00000117533	rs7528057	1	171661851	G	0.147	131363719	4.09e-06	0.002486	0.01786	0.00276144
B_naive	VAMP5	ENSG00000168899	rs13421434	2	85807610	A	-0.174	180863906	4.28e-08	3.39e-05	0.000373	4.43e-05
B_naive	VAV3	ENSG00000134215	rs2125749	1	108484400	A	-0.185	182553927	5.56e-09	6.56e-06	1.1e-05	6.74e-06
B_naive	VCL	ENSG00000035403	rs10762588	10	75985845	A	0.195	123972574	8.43e-10	6.74e-06	4.71e-05	1.16e-06
B_naive	VDAC2	ENSG00000165637	rs11543	10	76970613	C	-0.194	183913181	9.83e-10	7.63e-06	4.71e-05	1.34e-06
B_naive	VPREB3	ENSG00000128218	rs4822436	22	24093998	G	0.216	120717672	9.29e-12	8.05e-09	7.56e-06	1.69e-08
B_naive	VPS28	ENSG00000160948	rs117891721	8	145642886	T	0.214	120983500	1.37e-11	1.57e-08	7.61e-06	2.43e-08
B_naive	VPS53	ENSG00000141252	rs16953523	17	453534	A	-0.147	176641249	4.08e-06	0.001464	0.01488	0.00275697
B_naive	VRK3	ENSG00000105053	rs4802648	19	50529054	T	-0.157	178202564	8.28e-07	0.001119	0.009566	0.00066018
B_naive	WARS	ENSG00000140105	rs1570305	14	100808155	A	-0.479	227721054	6.23e-57	1.89e-52	3.85e-05	1.52e-52
B_naive	WASIR2	ENSG00000231439	rs10266	16	107162	G	-0.171	180404421	7.3e-08	8.12e-05	0.001017	7.22e-05
B_naive	WDR5	ENSG00000196363	rs72776304	9	137745965	A	0.146	131471053	4.55e-06	0.002568	0.02993	0.00303348
B_naive	WDR60	ENSG00000126870	rs28679564	7	158674521	G	-0.155	177880544	1.16e-06	0.0005892	0.006484	0.00089398
B_naive	WDR73	ENSG00000177082	rs10852091	15	85381935	T	-0.165	179367093	2.35e-07	0.0001777	0.00211	0.00021063
B_naive	WDSUB1	ENSG00000196151	rs4665042	2	160073895	C	-0.146	176517409	4.61e-06	0.00224	0.01457	0.00307264
B_naive	XRCC6BP1	ENSG00000166896	rs4760347	12	58346868	C	-0.171	180340849	7.85e-08	0.0001181	0.001276	7.72e-05
B_naive	XRRA1	ENSG00000166435	rs12225372	11	74604594	G	0.527	7.28574e+07	1.1e-70	4.91e-65	1.6e-05	3.99e-66
B_naive	YBEY	ENSG00000182362	rs62224180	21	47726332	G	-0.307	201332615	9.41e-23	1.47e-19	8.39e-06	4.73e-19
B_naive	YBX3	ENSG00000060138	rs3816566	12	10870398	T	0.163	128923771	3.23e-07	0.0004222	0.00819	0.00028149
B_naive	YEATS4	ENSG00000127337	rs4761234	12	69732105	C	-0.196	184248667	6.33e-10	1.47e-06	1.93e-05	8.9e-07
B_naive	YME1L1	ENSG00000136758	rs10829208	10	27479322	C	0.189	124826379	2.54e-09	1.61e-05	4.71e-05	3.25e-06
B_naive	YWHAB	ENSG00000166913	rs6031847	20	43514203	T	-0.178	181374841	2.34e-08	1.82e-05	6.89e-05	2.54e-05
B_naive	YWHAH	ENSG00000128245	rs2301415	22	32341669	G	0.151	130802552	2.33e-06	0.001002	0.02024	0.00167281
B_naive	ZBP1	ENSG00000124256	rs3975198	20	55398116	A	0.14	132390050	1.1e-05	0.0053	0.04183	0.00658747
B_naive	ZBTB9	ENSG00000213588	rs1324582	6	33839359	C	0.143	131987430	7.52e-06	0.004044	0.04327	0.00471685
B_naive	ZC2HC1A	ENSG00000104427	rs2919936	8	79634007	C	0.208	122011003	5.9e-11	6.19e-08	7.61e-06	9.65e-08
B_naive	ZC3HAV1	ENSG00000105939	rs7803490	7	138730361	C	-0.278	196830158	9.3e-19	6.02e-15	8.41e-06	3.44e-15
B_naive	ZCWPW1	ENSG00000078487	rs67315960	7	100015124	G	-0.137	175175158	1.66e-05	0.006221	0.04139	0.00940347
B_naive	ZDHHC14	ENSG00000175048	rs9331344	6	157975829	G	-0.168	179806306	1.44e-07	0.0001196	0.001129	0.00013465
B_naive	ZDHHC19	ENSG00000163958	rs6795707	3	195937410	T	-0.215	187081063	1.25e-11	2.14e-08	1.22e-05	2.23e-08
B_naive	ZDHHC21	ENSG00000175893	rs10961634	9	14643699	A	-0.18	181796467	1.41e-08	1.22e-05	1.71e-05	1.59e-05
B_naive	ZFAND6	ENSG00000086666	rs34309449	15	80295624	A	0.173	127294546	5.13e-08	4.5e-05	0.000479	5.23e-05
B_naive	ZFAS1	ENSG00000177410	rs2063710	20	47832054	T	-0.346	207271724	9.29e-29	4.85e-25	9.82e-06	6.93e-25
B_naive	ZFP36L1	ENSG00000185650	rs194758	14	69213488	C	-0.159	178441538	6.42e-07	0.001604	0.01105	0.00052506
B_naive	ZFP57	ENSG00000204644	rs374317	6	29644040	T	0.142	132089813	8.29e-06	0.004409	0.04791	0.00514198
B_naive	ZMAT3	ENSG00000172667	rs7640662	3	178902001	G	-0.153	177489950	1.74e-06	0.001229	0.01421	0.00128518
B_naive	ZNF100	ENSG00000197020	rs7252798	19	21908053	T	0.146	131552561	4.93e-06	0.005292	0.03459	0.00325752
B_naive	ZNF107	ENSG00000196247	rs6946200	7	64111877	A	-0.22	187957524	3.45e-12	5.22e-09	8.41e-06	6.58e-09
B_naive	ZNF197	ENSG00000186448	rs10510745	3	45112832	G	0.138	132719858	1.5e-05	0.007742	0.04788	0.00861792
B_naive	ZNF266	ENSG00000174652	rs10405193	19	9514277	A	0.143	131982854	7.48e-06	0.007362	0.04427	0.00469888
B_naive	ZNF302	ENSG00000089335	rs73042013	19	35134619	T	0.251	115353990	1.87e-15	1.12e-11	1.92e-05	5.11e-12
B_naive	ZNF502	ENSG00000196653	rs6778410	3	44743993	A	0.151	130721461	2.15e-06	0.001499	0.0162	0.00155435
B_naive	ZNF506	ENSG00000081665	rs248947	19	19888505	C	0.182	125940701	1.02e-08	2.16e-05	1.97e-05	1.18e-05
B_naive	ZNF584	ENSG00000171574	rs11669464	19	58998901	T	-0.168	179913603	1.28e-07	0.0002074	0.002059	0.00012056
B_naive	ZNF600	ENSG00000189190	rs9710433	19	53280650	C	0.161	129161012	4.18e-07	0.0006099	0.005489	0.00035585
B_naive	ZNF638	ENSG00000075292	rs4470366	2	71534617	A	-0.151	177254236	2.21e-06	0.001188	0.00871	0.00159342
B_naive	ZNF652	ENSG00000198740	rs17637241	17	47447375	C	0.177	126754045	2.72e-08	1.31e-05	0.0001568	2.92e-05
B_naive	ZNF677	ENSG00000197928	rs61576844	19	53761591	G	-0.152	177421050	1.86e-06	0.002243	0.01613	0.00136851
B_naive	ZNF703	ENSG00000183779	rs484465	8	37045840	A	-0.137	175173977	1.67e-05	0.005299	0.04591	0.00941276
B_naive	ZNF717	ENSG00000227124	rs13078579	3	75933419	G	-0.165	179441583	2.17e-07	0.0001777	0.001497	0.00019535
B_naive	ZNF83	ENSG00000167766	rs10401904	19	53120559	T	-0.167	179708784	1.61e-07	0.0002563	0.002606	0.00014894
B_naive	ZNF85	ENSG00000105750	rs10402582	19	21036569	A	0.247	116028249	5.89e-15	3.36e-11	1.92e-05	1.52e-11
B_naive	ZNF862	ENSG00000106479	rs11769454	7	150449750	A	-0.135	174728586	2.51e-05	0.008787	0.04896	0.0133809
B_naive	ZNF880	ENSG00000221923	rs1054612	19	52870052	G	0.18	126214911	1.42e-08	2.73e-05	3.78e-05	1.61e-05
B_naive	ZNFX1	ENSG00000124201	rs381262	20	47933479	A	-0.193	183719665	1.26e-09	1.33e-06	9.82e-06	1.7e-06
B_naive	ZP3	ENSG00000188372	rs2110465	7	76137284	C	-0.248	192269713	3.58e-15	1.29e-11	8.41e-06	9.5e-12
B_naive	ZSCAN18	ENSG00000121413	rs2260914	19	58598784	G	0.167	128242282	1.52e-07	0.000243	0.002433	0.00014115
CD14_Mono	A1BG	ENSG00000121410	rs58617733	19	58842534	A	-0.172	157117146	1.31e-07	0.0003913	0.004668	0.00044696
CD14_Mono	ABCC3	ENSG00000108846	rs4793665	17	48712087	T	-0.265	169605984	1.99e-16	1.87e-12	3.58e-05	9.78e-11
CD14_Mono	ABRACL	ENSG00000146386	rs12196247	6	139350182	A	-0.203	161265400	4.22e-10	1.37e-06	2.29e-05	6.71e-08
CD14_Mono	ABTB1	ENSG00000114626	rs113761591	3	127305355	T	0.277	9.69597e+07	8.22e-18	4.02e-13	2.5e-05	3.6e-12
CD14_Mono	AC000003.2	ENSG00000264194	rs7208708	17	10049841	C	0.213	105552707	5.71e-11	2.79e-07	3.58e-05	1.01e-13
CD14_Mono	AC002451.3	ENSG00000231170	rs10231573	7	95234886	C	0.194	107989962	2.24e-09	2.51e-06	1.13e-05	1.93e-07
CD14_Mono	AC003075.4	ENSG00000237773	rs74425990	7	17172484	T	0.152	113686897	3.24e-06	0.001773	0.01744	0.00431416
CD14_Mono	AC005082.12	ENSG00000226816	rs56400441	7	23143564	G	0.15	113973702	4.46e-06	0.002365	0.02484	7.62e-05
CD14_Mono	AC016757.3	ENSG00000186235	rs3754729	2	239150226	C	0.165	111933710	4.17e-07	0.0007301	0.004909	1.47e-07
CD14_Mono	AC091814.2	ENSG00000225231	rs6488238	12	10113662	T	0.177	110366281	5.79e-08	6.58e-05	0.0004179	5.1e-09
CD14_Mono	ACCS	ENSG00000110455	rs2074038	11	44087989	T	0.145	114624161	9.05e-06	0.008487	0.04395	0.00092117
CD14_Mono	ACP5	ENSG00000102575	rs2328916	19	11702759	C	0.261	9.90134e+07	5.37e-16	4.26e-12	3.54e-05	1.83e-12
CD14_Mono	ACTA2	ENSG00000107796	rs12775501	10	90750909	T	0.175	110616278	8e-08	0.0002836	0.001427	4.49e-05
CD14_Mono	ACYP2	ENSG00000170634	rs7560947	2	54314610	C	-0.2	160809529	8.32e-10	2.81e-06	2.73e-05	1.13e-05
CD14_Mono	ADAM15	ENSG00000143537	rs41264285	1	155033918	T	-0.161	155636598	8.06e-07	0.0006289	0.006921	0.0352125
CD14_Mono	ADAM9	ENSG00000168615	rs6474427	8	38450131	C	0.143	114829000	1.13e-05	0.008174	0.04928	0.00877651
CD14_Mono	ADAT1	ENSG00000065457	rs74487453	16	76398074	T	0.147	114396593	7.08e-06	0.006545	0.0448	0.00455743
CD14_Mono	ADK	ENSG00000156110	rs67594352	10	75928933	C	0.337	8.88684e+07	3.8e-26	2.34e-21	4.96e-05	6.23e-22
CD14_Mono	AHR	ENSG00000106546	rs17643734	7	17162882	G	0.174	110691295	8.81e-08	7.44e-05	0.0008297	6.33e-05
CD14_Mono	ANAPC13	ENSG00000129055	rs7374325	3	134275601	C	0.235	102563911	3.96e-13	7.16e-09	2.5e-05	1.41e-09
CD14_Mono	ANP32E	ENSG00000143401	rs1105209	1	150152860	G	-0.246	167061451	2.64e-14	7.56e-11	1.13e-05	3.12e-11
CD14_Mono	ANPEP	ENSG00000166825	rs11073891	15	90363995	C	-0.42	190403639	4.21e-41	1.03e-36	2.77e-05	4e-33
CD14_Mono	ANXA5	ENSG00000164111	rs7655436	4	122620565	C	-0.19	159485439	5.57e-09	6.86e-06	1.35e-05	0.0106053
CD14_Mono	ANXA6	ENSG00000197043	rs3811988	5	150515042	A	0.242	101642532	7.69e-14	3.97e-10	3.52e-05	3.09e-10
CD14_Mono	AOAH	ENSG00000136250	rs4723559	7	36746017	A	-0.194	160132749	2.23e-09	2.5e-06	1.13e-05	0.00016361
CD14_Mono	AP001053.11	ENSG00000215458	rs59307670	21	45652484	T	-0.147	153707031	7.2e-06	0.001733	0.009547	0.0011876
CD14_Mono	AP003774.1	ENSG00000236935	rs479777	11	64107477	C	0.166	111800718	3.54e-07	0.0004658	0.006202	7.98e-06
CD14_Mono	AP003774.6	ENSG00000231680	rs10792432	11	64178737	G	-0.156	154942351	1.81e-06	0.002083	0.02703	0.00215436
CD14_Mono	APBB3	ENSG00000113108	rs250432	5	139924715	T	-0.248	167322198	1.63e-14	9.6e-11	3.52e-05	1.28e-09
CD14_Mono	APOBEC3A	ENSG00000128383	rs12628403	22	39358037	C	-0.282	171869578	1.82e-18	3.09e-15	9.01e-06	1.22e-13
CD14_Mono	APOBEC3B	ENSG00000179750	rs12628403	22	39358037	C	0.262	9.89951e+07	5.18e-16	7.56e-13	9.01e-06	7.2e-17
CD14_Mono	ARL16	ENSG00000214087	rs77740144	17	79608968	A	-0.194	160094573	2.35e-09	8.83e-06	3.58e-05	2.58e-05
CD14_Mono	ARPC5	ENSG00000162704	rs1926825	1	183690371	A	-0.275	170929807	1.33e-17	4.76e-14	1.13e-05	1.43e-12
CD14_Mono	ARRDC4	ENSG00000140450	rs1491180	15	98505857	G	-0.2	160891512	7.37e-10	1.78e-06	2.77e-05	2.46e-06
CD14_Mono	ASAH1	ENSG00000104763	rs208060	8	17819761	G	-0.166	156317565	3.55e-07	0.0004492	0.004701	0.00208784
CD14_Mono	ASGR2	ENSG00000161944	rs552653	17	7015711	T	0.184	109424762	1.66e-08	5.35e-05	9.17e-05	3.49e-05
CD14_Mono	ASPH	ENSG00000198363	rs7844586	8	61782304	C	-0.154	154734599	2.3e-06	0.002357	0.01153	0.00156634
CD14_Mono	ATIC	ENSG00000138363	rs12990040	2	216193600	T	0.153	113561842	2.81e-06	0.004102	0.0421	0.00543976
CD14_Mono	B3GNT5	ENSG00000176597	rs6787284	3	182928776	A	-0.178	157965466	4.38e-08	9.25e-05	0.001127	0.00100091
CD14_Mono	BATF3	ENSG00000123685	rs1995689	1	212869847	G	-0.148	153939286	5.59e-06	0.003627	0.03878	0.0156764
CD14_Mono	BCAT1	ENSG00000060982	rs11047695	12	25051596	C	0.186	109190360	1.2e-08	1.64e-05	1.86e-05	8.81e-05
CD14_Mono	BCL2L13	ENSG00000099968	rs5747326	22	18167478	C	0.15	113927856	4.24e-06	0.002017	0.03227	0.0280185
CD14_Mono	BLM	ENSG00000197299	rs401549	15	91356504	C	0.147	114319246	6.51e-06	0.006728	0.02818	0.00198798
CD14_Mono	BLVRA	ENSG00000106605	rs1181597	7	43789148	T	0.193	108170977	2.9e-09	3.17e-06	1.13e-05	0.0228106
CD14_Mono	BRI3	ENSG00000164713	rs7790229	7	97919338	A	-0.168	156585683	2.55e-07	0.0001969	0.002562	0.00052836
CD14_Mono	BRK1	ENSG00000254999	rs7645667	3	10157337	A	-0.294	173468784	5.39e-20	8.13e-15	2.5e-05	8.32e-11
CD14_Mono	BSG	ENSG00000172270	rs11085113	19	563613	A	-0.209	162110226	1.16e-10	5.55e-07	3.54e-05	9.44e-11
CD14_Mono	BTN3A2	ENSG00000186470	rs9366654	6	26377028	A	-0.225	164228468	3.84e-12	1.69e-08	2.29e-05	3.47e-08
CD14_Mono	C10orf32	ENSG00000166275	rs11191421	10	104623053	G	-0.197	160516101	1.28e-09	6.53e-06	4.96e-05	5.4e-06
CD14_Mono	C11orf21	ENSG00000110665	rs11022157	11	2322829	A	-0.21	162173037	1.06e-10	2.77e-07	1.77e-05	1.42e-06
CD14_Mono	C15orf38	ENSG00000242498	rs1256839	15	90454757	C	0.165	111917115	4.08e-07	0.0007169	0.006883	8.4e-05
CD14_Mono	C17orf97	ENSG00000187624	rs11150882	17	259648	A	0.164	112134632	5.32e-07	0.001013	0.006762	5.63e-12
CD14_Mono	C19orf60	ENSG00000006015	rs10407212	19	18699445	A	-0.235	165576299	3.82e-13	2.15e-09	3.54e-05	1.87e-09
CD14_Mono	C19orf66	ENSG00000130813	rs28493163	19	10138490	C	0.156	113186395	1.83e-06	0.003834	0.02286	0.00607697
CD14_Mono	C1orf122	ENSG00000197982	rs2811603	1	37919407	G	-0.152	154407853	3.33e-06	0.002307	0.02281	0.0474943
CD14_Mono	C1orf85	ENSG00000198715	rs3762281	1	156304782	G	-0.32	176980218	1.31e-23	9.2e-20	1.13e-05	3.25e-17
CD14_Mono	C1orf86	ENSG00000162585	rs28719902	1	2060058	T	-0.176	157619439	6.88e-08	6.73e-05	0.0006597	0.0004691
CD14_Mono	C20orf27	ENSG00000101220	rs6139202	20	3746070	T	0.383	8.27793e+07	8.99e-34	8.72e-30	2.1e-05	8.26e-21
CD14_Mono	C3AR1	ENSG00000171860	rs10846411	12	8206167	G	0.225	103863460	3.67e-12	7.92e-09	1.48e-05	6.46e-07
CD14_Mono	C3orf14	ENSG00000114405	rs12638227	3	62327558	C	0.168	111563911	2.65e-07	0.0004189	0.0029	0.0170305
CD14_Mono	C4orf33	ENSG00000151470	rs504968	4	130040437	C	-0.159	155347205	1.13e-06	0.0007739	0.004243	0.00346805
CD14_Mono	C7orf73	ENSG00000243317	rs4294134	7	135293128	G	0.177	110338839	5.59e-08	4.91e-05	0.0005958	0.00065804
CD14_Mono	C9orf89	ENSG00000165233	rs4743879	9	95773877	C	-0.156	155029463	1.64e-06	0.002927	0.03987	0.0305695
CD14_Mono	CACYBP	ENSG00000116161	rs3753563	1	174923346	C	-0.15	154225248	4.08e-06	0.002751	0.0253	0.00243637
CD14_Mono	CAPG	ENSG00000042493	rs35666320	2	85626524	T	-0.232	165157874	7.91e-13	4.93e-09	2.73e-05	5.33e-06
CD14_Mono	CARHSP1	ENSG00000153048	rs1554896	16	8915279	C	-0.175	157577960	7.26e-08	0.000114	0.001035	6.38e-05
CD14_Mono	CASC8	ENSG00000246228	rs9297756	8	128440167	A	0.359	85912646	1.08e-29	8.02e-26	2.05e-05	3.88e-83
CD14_Mono	CAST	ENSG00000153113	rs6860934	5	96001842	A	0.294	9.46092e+07	4.92e-20	3.58e-16	3.52e-05	1.42e-13
CD14_Mono	CAT	ENSG00000121691	rs11032682	11	34443753	T	0.214	105374515	4.31e-11	1.17e-07	1.77e-05	4.97e-05
CD14_Mono	CBX6	ENSG00000183741	rs7292074	22	39266451	A	-0.157	155137625	1.45e-06	0.0007314	0.008865	0.00025264
CD14_Mono	CCDC23	ENSG00000177868	rs323713	1	43279132	T	0.147	114298849	6.37e-06	0.004093	0.04914	0.042751
CD14_Mono	CCDC25	ENSG00000147419	rs56228913	8	27616585	G	0.158	112943830	1.39e-06	0.001558	0.01147	0.00126323
CD14_Mono	CCL3L1	ENSG00000205021	rs11651338	17	34816489	T	0.218	104784497	1.67e-11	8.64e-08	3.58e-05	3.45e-07
CD14_Mono	CCL3L3	ENSG00000256515	rs7208788	17	34823204	A	0.373	8.40526e+07	4.48e-32	7.58e-27	3.58e-05	2.7e-40
CD14_Mono	CCL3	ENSG00000006075	rs1719136	17	34423925	T	0.266	9.8442e+07	1.72e-16	1.63e-12	3.58e-05	1.45e-11
CD14_Mono	CCT8	ENSG00000156261	rs965951	21	30432557	A	0.325	9.04914e+07	2.56e-24	5.46e-20	8.85e-06	2.55e-17
CD14_Mono	CCZ1B	ENSG00000146574	rs74688574	7	6855646	G	-0.33	178342783	4.1e-25	1.75e-21	1.13e-05	1.51e-23
CD14_Mono	CCZ1	ENSG00000122674	rs7807287	7	6877519	G	0.18	109913810	3.19e-08	2.92e-05	0.0002324	0.00012378
CD14_Mono	CD151	ENSG00000177697	rs7924806	11	833668	T	0.347	8.7529e+07	1.02e-27	3.26e-23	1.77e-05	1.3e-19
CD14_Mono	CD300C	ENSG00000167850	rs1171197	17	72512645	C	-0.177	157829040	5.24e-08	0.0001433	0.0009582	0.00039162
CD14_Mono	CD40	ENSG00000101017	rs745307	20	44747086	A	0.192	108335886	3.67e-09	6.94e-06	2.1e-05	5.01e-05
CD14_Mono	CD52	ENSG00000169442	rs11589222	1	26645806	T	0.67	4.42877e+07	4.99e-122	3.61e-116	1.13e-05	6.41e-107
CD14_Mono	CD55	ENSG00000196352	rs2914937	1	207488768	A	0.369	8.46108e+07	2.39e-31	3.1e-27	1.13e-05	5.27e-23
CD14_Mono	CD63	ENSG00000135404	rs11171583	12	55980116	G	-0.163	155917407	5.76e-07	0.0004909	0.005707	0.00073743
CD14_Mono	CD9	ENSG00000010278	rs7956847	12	6245619	T	-0.264	169391635	3.05e-16	9.3e-13	1.48e-05	1.43e-12
CD14_Mono	CDA	ENSG00000158825	rs2072671	1	20915701	C	0.338	8.87347e+07	2.66e-26	2.29e-22	1.13e-05	2.04e-15
CD14_Mono	CDC42EP1	ENSG00000128283	rs2076087	22	37960365	A	0.246	101063593	2.67e-14	3.29e-11	9.01e-06	1.52e-11
CD14_Mono	CDC42	ENSG00000070831	rs2268179	1	22414785	T	0.159	112697799	1.04e-06	0.0007954	0.008715	0.00053664
CD14_Mono	CEACAM21	ENSG00000007129	rs2005606	19	42093112	T	0.163	112274136	6.29e-07	0.001609	0.01302	0.00018194
CD14_Mono	CEACAM4	ENSG00000105352	rs28712386	19	42138887	T	0.169	111424734	2.23e-07	0.0006268	0.006322	0.00099423
CD14_Mono	CELA1	ENSG00000139610	rs12814917	12	51699918	C	0.149	114062133	4.91e-06	0.003541	0.04108	0.00015582
CD14_Mono	CES1	ENSG00000198848	rs12443580	16	55866337	C	-0.323	177335196	5.36e-24	7.13e-20	2.11e-05	6.8e-19
CD14_Mono	CFD	ENSG00000197766	rs71335276	19	859368	T	0.522	6.41004e+07	4.34e-66	1.48e-59	3.54e-05	2.33e-44
CD14_Mono	CHCHD2	ENSG00000106153	rs6951202	7	56156156	T	0.229	103397967	1.67e-12	3.64e-09	1.13e-05	0.0409316
CD14_Mono	CHMP4B	ENSG00000101421	rs2747536	20	32404128	G	-0.228	164652216	1.88e-12	5.53e-09	2.1e-05	3.6e-07
CD14_Mono	CHN2	ENSG00000106069	rs245900	7	29194429	T	0.271	9.76692e+07	3.59e-17	1.1e-13	1.13e-05	1.43e-13
CD14_Mono	CHST13	ENSG00000180767	rs744233	3	126249265	A	-0.274	170838573	1.61e-17	7.37e-13	2.5e-05	2.24e-13
CD14_Mono	CHURC1	ENSG00000258289	rs10129479	14	65375180	G	0.18	109929620	3.26e-08	8.84e-05	0.0003646	9.63e-05
CD14_Mono	CIB1	ENSG00000185043	rs8026144	15	90777321	A	-0.154	154733527	2.3e-06	0.003088	0.01147	0.0004455
CD14_Mono	CLEC12A	ENSG00000172322	rs7313235	12	10132283	T	0.613	5.18731e+07	4.43e-97	1.84e-92	1.48e-05	2.18e-86
CD14_Mono	CLEC4D	ENSG00000166527	rs12302046	12	8683721	C	0.189	108657031	5.76e-09	8.75e-06	1.48e-05	0.00013263
CD14_Mono	CLEC4E	ENSG00000166523	rs11046145	12	8697055	A	0.238	102141489	1.88e-13	4.49e-10	1.48e-05	4.58e-06
CD14_Mono	CLECL1	ENSG00000184293	rs11052710	12	9876350	T	-0.384	185603854	3.93e-34	2.95e-30	1.48e-05	5.16e-30
CD14_Mono	CLN6	ENSG00000128973	rs12594232	15	68469402	G	-0.164	156061156	4.84e-07	0.0008394	0.007953	0.00239564
CD14_Mono	CNN2	ENSG00000064666	rs10419072	19	1030766	A	-0.222	163857108	7.12e-12	3.68e-08	3.54e-05	2.22e-08
CD14_Mono	COA6	ENSG00000168275	rs10910420	1	234509259	C	0.211	105735305	7.61e-11	1.27e-07	1.13e-05	1.45e-05
CD14_Mono	COL9A3	ENSG00000092758	rs12481719	20	61462397	A	0.17	111312107	1.94e-07	0.0002695	0.002276	1.42e-08
CD14_Mono	COMMD6	ENSG00000188243	rs9530444	13	76098030	T	-0.222	163771488	8.2e-12	3.47e-08	3.01e-05	9.26e-09
CD14_Mono	COX6B1	ENSG00000126267	rs4806187	19	36149761	G	-0.247	167107712	2.43e-14	1.59e-10	3.54e-05	3.77e-09
CD14_Mono	COX7A2L	ENSG00000115944	rs2053348	2	42547086	A	-0.185	158879347	1.29e-08	3.35e-05	4.06e-05	0.00293974
CD14_Mono	COX8A	ENSG00000176340	rs34595065	11	63761061	A	-0.146	153642383	7.72e-06	0.007466	0.04061	0.0170663
CD14_Mono	CPNE1	ENSG00000214078	rs61016611	20	34212151	A	-0.18	158132012	3.52e-08	5.78e-05	0.0005836	8.01e-05
CD14_Mono	CPVL	ENSG00000106066	rs960825	7	29195097	C	-0.221	163667098	9.73e-12	1.83e-08	1.13e-05	0.00044899
CD14_Mono	CRISPLD2	ENSG00000103196	rs8057721	16	84848592	C	0.155	113301510	2.09e-06	0.002273	0.01986	0.00411342
CD14_Mono	CRYZ	ENSG00000116791	rs1465483	1	75195243	C	-0.201	160967735	6.58e-10	9.25e-07	1.13e-05	6.02e-08
CD14_Mono	CSGALNACT1	ENSG00000147408	rs10090551	8	19555762	C	0.217	104918005	2.08e-11	5.16e-08	2.05e-05	1.41e-12
CD14_Mono	CSNK1E	ENSG00000213923	rs56763000	22	37755712	T	0.142	115020820	1.38e-05	0.005787	0.03922	0.0289386
CD14_Mono	CST3	ENSG00000101439	rs2016161	20	23621174	T	0.413	7.87521e+07	1.6e-39	3.62e-34	2.1e-05	1.74e-19
CD14_Mono	CSTA	ENSG00000121552	rs67931976	3	122105715	G	-0.187	159169741	8.64e-09	2.03e-05	2.5e-05	0.00405153
CD14_Mono	CTSB	ENSG00000164733	rs709822	8	11702313	G	0.287	95550968	3.99e-19	1.99e-15	2.05e-05	1.73e-07
CD14_Mono	CTSH	ENSG00000103811	rs2289702	15	79237293	T	-0.307	175223634	9.34e-22	7.36e-18	2.77e-05	1.4e-08
CD14_Mono	CTSS	ENSG00000163131	rs41271951	1	150737220	G	-0.257	168566462	1.54e-15	4.87e-12	1.13e-05	0.00077096
CD14_Mono	CYP27A1	ENSG00000135929	rs12623740	2	219665715	A	0.255	9.98627e+07	2.8e-15	4.41e-11	2.73e-05	2.05e-08
CD14_Mono	DBI	ENSG00000155368	rs4411704	2	120120065	A	-0.3	174278894	8.51e-21	7.29e-16	2.73e-05	2.64e-15
CD14_Mono	DCXR	ENSG00000169738	rs74512221	17	79992508	G	0.163	112172115	5.56e-07	0.001056	0.006791	0.00019151
CD14_Mono	DDT	ENSG00000099977	rs5751775	22	24266726	C	0.4	8.04736e+07	5.42e-37	2.2e-33	9.01e-06	2.45e-29
CD14_Mono	DDX5	ENSG00000108654	rs1991401	17	62502435	G	-0.173	157316253	1.02e-07	0.0002482	0.001524	0.00422514
CD14_Mono	DEF6	ENSG00000023892	rs6907573	6	35282463	G	0.165	111894666	3.97e-07	0.0005858	0.007793	0.00143586
CD14_Mono	DEGS1	ENSG00000143753	rs3767732	1	224415509	G	0.21	105971335	1.1e-10	1.79e-07	1.13e-05	6.92e-07
CD14_Mono	DGCR6	ENSG00000183628	rs419208	22	18897292	A	0.192	108374121	3.87e-09	2.87e-06	9.01e-06	0.00018797
CD14_Mono	DHRS4	ENSG00000157326	rs147027077	14	24478799	T	0.199	107344001	8.75e-10	3.94e-06	3.64e-05	6.42e-06
CD14_Mono	DNAJC15	ENSG00000120675	rs17624230	13	43604332	A	-0.39	186357794	3.59e-35	1.29e-29	3.01e-05	1.03e-26
CD14_Mono	DOK2	ENSG00000147443	rs1806942	8	21755122	G	0.145	114574451	8.58e-06	0.00646	0.03716	0.0113347
CD14_Mono	DOPEY2	ENSG00000142197	rs28360605	21	37523053	A	0.148	114278080	6.23e-06	0.001546	0.007793	0.00106053
CD14_Mono	DPM1	ENSG00000000419	rs768538	20	50033692	T	0.144	114797477	1.09e-05	0.008288	0.04749	0.00979821
CD14_Mono	DRAM2	ENSG00000156171	rs3762374	1	111682118	T	0.343	8.80523e+07	4.25e-27	3.67e-23	1.13e-05	3.9e-18
CD14_Mono	DUT	ENSG00000128951	rs58922278	15	48549554	A	0.178	110173499	4.5e-08	9.72e-05	0.001912	7.1e-05
CD14_Mono	DYSF	ENSG00000135636	rs4852258	2	71678532	C	-0.21	162226340	9.72e-11	3.96e-07	2.73e-05	1.81e-06
CD14_Mono	EBPL	ENSG00000123179	rs9562915	13	50283389	C	-0.222	163860001	7.09e-12	3.04e-08	3.01e-05	5.3e-07
CD14_Mono	EGLN2	ENSG00000269858	rs2305797	19	41269076	C	0.161	112463429	7.88e-07	0.001945	0.01313	0.00565069
CD14_Mono	EIF5A	ENSG00000132507	rs7503161	17	7207964	C	-0.441	193149579	1.74e-45	1.37e-39	3.58e-05	6.71e-42
CD14_Mono	EIF6	ENSG00000242372	rs2275274	20	33857544	T	0.201	107092872	6.04e-10	1.25e-06	2.1e-05	6.73e-06
CD14_Mono	ELMO2	ENSG00000062598	rs3843763	20	44548193	T	0.147	114287928	6.29e-06	0.005242	0.02919	0.0221265
CD14_Mono	ELP5	ENSG00000170291	rs2074219	17	7156447	G	-0.341	179836972	7.9e-27	6.45e-22	3.58e-05	6.6e-20
CD14_Mono	ERAP2	ENSG00000164308	rs2549781	5	96230122	T	-0.371	183760351	1.12e-31	3.45e-27	3.52e-05	1.35e-27
CD14_Mono	EREG	ENSG00000124882	rs58813617	4	75196513	C	-0.157	155120075	1.48e-06	0.0009714	0.005371	8.84e-05
CD14_Mono	F13A1	ENSG00000124491	rs12204494	6	6333084	G	0.299	9.39376e+07	1.07e-20	1.18e-16	2.29e-05	8.12e-16
CD14_Mono	FADS2	ENSG00000134824	rs61896141	11	61556039	C	0.22	104556097	1.16e-11	3.45e-08	1.77e-05	3.2e-14
CD14_Mono	FAM117B	ENSG00000138439	rs1971739	2	203484624	G	-0.19	159534951	5.2e-09	1.42e-05	2.73e-05	2.28e-05
CD14_Mono	FAM118A	ENSG00000100376	rs2350629	22	45731050	G	-0.499	200989063	8.85e-60	6.2e-56	9.01e-06	2.05e-55
CD14_Mono	FAM184B	ENSG00000047662	rs2315552	4	17627294	G	-0.243	166577141	6.41e-14	1.98e-10	1.35e-05	1.68e-21
CD14_Mono	FAM198B	ENSG00000164125	rs11939690	4	159090555	A	0.185	109209957	1.24e-08	1.44e-05	1.78e-05	1.49e-05
CD14_Mono	FAM26F	ENSG00000188820	rs2637678	6	116787378	C	0.388	8.20154e+07	8.09e-35	1.6e-29	2.29e-05	9.98e-27
CD14_Mono	FAR1	ENSG00000197601	rs7130044	11	13715649	C	0.194	108087412	2.57e-09	4.66e-06	1.77e-05	3.94e-06
CD14_Mono	FCER1A	ENSG00000179639	rs863016	1	159203933	G	0.165	111882729	3.92e-07	0.0003272	0.004085	5.82e-06
CD14_Mono	FCER1G	ENSG00000158869	rs4233366	1	161159147	T	0.46	7.23608e+07	6.15e-50	1.29e-45	1.13e-05	1.91e-30
CD14_Mono	FCER2	ENSG00000104921	rs1990975	19	7766274	C	-0.198	160624313	1.09e-09	4.69e-06	3.54e-05	1.17e-07
CD14_Mono	FCGR1A	ENSG00000150337	rs12087578	1	149984928	C	0.202	106980273	5.1e-10	7.33e-07	1.13e-05	7.31e-06
CD14_Mono	FCGR2B	ENSG00000072694	rs67295569	1	161597821	G	-0.155	154897018	1.91e-06	0.001379	0.01546	0.00533855
CD14_Mono	FCN1	ENSG00000085265	rs10120023	9	137810259	T	0.489	6.85269e+07	5.03e-57	3.96e-51	2.97e-05	1.33e-23
CD14_Mono	FDX1	ENSG00000137714	rs2051466	11	110241999	A	0.155	113333565	2.17e-06	0.002459	0.0293	0.00391193
CD14_Mono	FHL3	ENSG00000183386	rs4634868	1	38465315	A	0.222	104315866	7.79e-12	1.4e-08	1.13e-05	3.68e-08
CD14_Mono	FLYWCH2	ENSG00000162076	rs9940927	16	2969080	A	0.155	113217559	1.9e-06	0.002087	0.01859	0.00676274
CD14_Mono	FOLR3	ENSG00000110203	rs80225022	11	71869707	T	0.496	6.76291e+07	8.76e-59	6.84e-53	1.77e-05	9.33e-53
CD14_Mono	FPR1	ENSG00000171051	rs4802859	19	52255196	G	0.32	9.11408e+07	1.31e-23	1.87e-19	3.54e-05	1.32e-13
CD14_Mono	FUCA1	ENSG00000179163	rs2501398	1	24219158	T	0.174	110704454	8.96e-08	8.54e-05	0.0009213	0.010172
CD14_Mono	FXYD5	ENSG00000089327	rs34677175	19	35666395	A	0.165	111881502	3.91e-07	0.001046	0.01024	0.00057298
CD14_Mono	GAA	ENSG00000171298	rs12450199	17	78076592	C	-0.182	158508977	2.13e-08	6.71e-05	0.0002118	0.00048225
CD14_Mono	GADD45G	ENSG00000130222	rs7858734	9	92247358	G	0.159	112688948	1.03e-06	0.001896	0.02326	0.00042817
CD14_Mono	GBP2	ENSG00000162645	rs61766108	1	89344678	C	0.153	113564084	2.82e-06	0.001981	0.02144	0.00847334
CD14_Mono	GBP7	ENSG00000213512	rs521704	1	89680554	A	0.2	107281914	7.99e-10	1.09e-06	1.13e-05	1.62e-10
CD14_Mono	GDI2	ENSG00000057608	rs2275774	10	5799613	G	-0.156	155039462	1.62e-06	0.002594	0.01216	0.011143
CD14_Mono	GGA2	ENSG00000103365	rs76178763	16	24498673	A	-0.152	154400669	3.35e-06	0.003463	0.02631	0.00478706
CD14_Mono	GIMAP2	ENSG00000106560	rs4725392	7	150809280	T	0.153	113527634	2.71e-06	0.001518	0.01408	0.00421441
CD14_Mono	GLIPR1	ENSG00000139278	rs4565938	12	75867949	G	-0.22	163544950	1.19e-11	2.42e-08	1.48e-05	5.75e-07
CD14_Mono	GMPR2	ENSG00000100938	rs11625724	14	23814995	T	0.155	113334772	2.17e-06	0.003599	0.03189	0.00056853
CD14_Mono	GPR27	ENSG00000170837	rs7634474	3	71829467	G	-0.191	159720666	4e-09	1.08e-05	2.5e-05	3.88e-05
CD14_Mono	GPX4	ENSG00000167468	rs17526264	19	1103768	T	-0.209	162027658	1.32e-10	6.27e-07	3.54e-05	8.61e-09
CD14_Mono	GRHPR	ENSG00000137106	rs4878690	9	37422656	T	0.262	9.89801e+07	5.03e-16	3.49e-12	2.97e-05	2.25e-10
CD14_Mono	GSN	ENSG00000148180	rs10818525	9	124052277	G	0.275	9.7252e+07	1.51e-17	1.21e-13	2.97e-05	2.44e-10
CD14_Mono	GSTK1	ENSG00000197448	rs2140904	7	143009487	T	-0.191	159666703	4.32e-09	4.6e-06	1.13e-05	1.25e-05
CD14_Mono	GSTM4	ENSG00000168765	rs11101981	1	110204650	C	-0.178	157910136	4.71e-08	4.8e-05	0.0004335	0.00010658
CD14_Mono	GSTP1	ENSG00000084207	rs4891	11	67353970	C	0.258	9.94631e+07	1.29e-15	1.11e-11	1.77e-05	5.57e-11
CD14_Mono	GSTT1	ENSG00000184674	rs5760147	22	24334948	C	-0.319	176876804	1.69e-23	3.72e-20	9.01e-06	5.39e-22
CD14_Mono	H1F0	ENSG00000189060	rs2285179	22	38211954	A	-0.214	162803149	3.93e-11	3.52e-08	9.01e-06	3.11e-07
CD14_Mono	HCAR2	ENSG00000182782	rs35683065	12	123164062	C	0.156	113100870	1.66e-06	0.001298	0.016	0.00224018
CD14_Mono	HIGD2A	ENSG00000146066	rs3172921	5	175815782	C	-0.252	167853524	6.02e-15	3.82e-11	3.52e-05	2.78e-07
CD14_Mono	HMBOX1	ENSG00000147421	rs10088428	8	28909523	T	-0.198	160563122	1.19e-09	2.64e-06	2.05e-05	1.92e-06
CD14_Mono	HMGN1	ENSG00000205581	rs4818029	21	40731931	G	0.21	105943837	1.05e-10	8.74e-08	8.85e-06	9.58e-07
CD14_Mono	HPSE	ENSG00000173083	rs4693603	4	84234887	T	0.141	115094589	1.49e-05	0.006777	0.04215	0.0207042
CD14_Mono	HP	ENSG00000257017	rs9941087	16	72118324	A	-0.376	184437060	1.45e-32	1.31e-26	2.11e-05	2.26e-28
CD14_Mono	HSBP1L1	ENSG00000226742	rs8099311	18	77917062	G	0.197	107712986	1.5e-09	4.98e-06	3.49e-05	6.81e-07
CD14_Mono	HSD17B11	ENSG00000198189	rs66837437	4	88246200	C	0.16	112655998	9.9e-07	0.0006939	0.00383	0.00437565
CD14_Mono	ICAM3	ENSG00000076662	rs7408233	19	10448020	G	-0.181	158357136	2.61e-08	8.74e-05	0.0006229	0.00070176
CD14_Mono	ICAM4	ENSG00000105371	rs281438	19	10399375	G	0.349	8.72975e+07	5.36e-28	8.78e-24	3.54e-05	2.05e-25
CD14_Mono	ICK	ENSG00000112144	rs1359561	6	53899341	T	0.173	110922180	1.18e-07	0.0002015	0.001408	0.00976854
CD14_Mono	IFITM2	ENSG00000185201	rs10902121	11	306791	C	0.147	114332008	6.6e-06	0.006495	0.0383	0.00595616
CD14_Mono	IFITM3	ENSG00000142089	rs34481144	11	320836	T	-0.405	188311089	5.86e-38	3.92e-33	1.77e-05	3.11e-33
CD14_Mono	IFNGR2	ENSG00000159128	rs9974603	21	34776300	A	0.221	104366263	8.46e-12	8.23e-09	8.85e-06	2.26e-05
CD14_Mono	IGFBP7	ENSG00000163453	rs881382	4	57917346	T	0.181	109782540	2.68e-08	2.98e-05	0.0001841	0.00048247
CD14_Mono	IGFLR1	ENSG00000126246	rs62112163	19	36275074	A	-0.192	159801892	3.57e-09	1.46e-05	3.54e-05	1.55e-05
CD14_Mono	IMPDH1	ENSG00000106348	rs76089614	7	128091315	A	0.158	112838872	1.23e-06	0.0007581	0.004624	0.00331027
CD14_Mono	IQGAP1	ENSG00000140575	rs28539372	15	91021412	A	0.156	113169655	1.8e-06	0.002584	0.01072	0.0015597
CD14_Mono	IRF5	ENSG00000128604	rs3778754	7	128575552	G	0.163	112212787	5.84e-07	0.0004094	0.00272	0.00545338
CD14_Mono	ITFG2	ENSG00000111203	rs7971372	12	3863070	A	0.162	112286954	6.38e-07	0.0005409	0.006401	0.00265644
CD14_Mono	ITGA4	ENSG00000115232	rs1375493	2	182323766	A	-0.176	157671175	6.43e-08	0.0001413	0.001688	0.0010057
CD14_Mono	ITGB2	ENSG00000160255	rs760462	21	46328099	C	-0.708	228973527	2.39e-142	1.17e-136	8.85e-06	2.45e-105
CD14_Mono	ITGB3BP	ENSG00000142856	rs17391823	1	63986865	C	0.211	105822361	8.72e-11	1.45e-07	1.13e-05	9.89e-06
CD14_Mono	ITPA	ENSG00000125877	rs6084304	20	3193486	C	0.145	114637808	9.19e-06	0.007114	0.04198	0.0184593
CD14_Mono	JAZF1	ENSG00000153814	rs2158799	7	28277107	G	-0.173	157189336	1.2e-07	9.86e-05	0.001097	2.85e-05
CD14_Mono	JOSD1	ENSG00000100221	rs112035294	22	38448849	T	0.145	114643297	9.24e-06	0.0042	0.03565	0.0150687
CD14_Mono	JUP	ENSG00000173801	rs2883071	17	39946683	G	-0.309	175445788	5.51e-22	8.93e-18	3.58e-05	4.84e-18
CD14_Mono	KCNMA1	ENSG00000156113	rs2720001	10	79344626	T	0.205	106549634	2.67e-10	1.62e-06	4.96e-05	7.97e-10
CD14_Mono	KCNN4	ENSG00000104783	rs11879798	19	44281898	A	0.177	110355196	5.71e-08	0.0001785	0.002172	0.00013739
CD14_Mono	KDELR2	ENSG00000136240	rs6796	7	6502367	C	-0.239	166090778	1.54e-13	3.49e-10	1.13e-05	8.91e-10
CD14_Mono	KIAA1033	ENSG00000136051	rs9143	12	105567611	G	-0.17	156796860	1.96e-07	0.0001835	0.001776	0.00145233
CD14_Mono	KIAA1598	ENSG00000187164	rs7077565	10	118715366	T	0.339	8.86751e+07	2.27e-26	2.15e-21	4.96e-05	6.13e-20
CD14_Mono	KTN1	ENSG00000126777	rs12588172	14	56159354	C	-0.199	160693720	9.86e-10	4.37e-06	3.64e-05	3.91e-06
CD14_Mono	LACTB	ENSG00000103642	rs8038648	15	63379643	G	-0.154	154649986	2.53e-06	0.003304	0.01218	0.0177359
CD14_Mono	LAP3	ENSG00000002549	rs6449309	4	17573208	T	-0.311	175782317	2.46e-22	7.58e-18	1.35e-05	1.9e-15
CD14_Mono	LEO1	ENSG00000166477	rs7174997	15	51622128	T	0.147	114292111	6.32e-06	0.006616	0.02751	0.0180299
CD14_Mono	LEPROTL1	ENSG00000104660	rs1991216	8	31023686	A	0.147	114418763	7.26e-06	0.005598	0.02943	0.0008248
CD14_Mono	LEPROT	ENSG00000213625	rs9436303	1	65896674	G	0.161	112460416	7.85e-07	0.0006157	0.006767	0.00054959
CD14_Mono	LGALS12	ENSG00000133317	rs10897430	11	63275563	T	0.144	114712014	9.95e-06	0.009148	0.04668	1.3e-05
CD14_Mono	LGALS1	ENSG00000100097	rs78684352	22	38059043	G	0.309	9.26406e+07	5.1e-22	1.03e-18	9.01e-06	1.39e-18
CD14_Mono	LGALS2	ENSG00000100079	rs7291467	22	37972628	A	-0.788	239737903	6.17e-198	5.92e-192	9.01e-06	8.52e-174
CD14_Mono	LGALS9	ENSG00000168961	rs9908096	17	25958574	C	-0.289	172779892	2.5e-19	3.33e-15	3.58e-05	1.94e-09
CD14_Mono	LILRA3	ENSG00000170866	rs367070	19	54800500	G	-0.453	194760077	3.36e-48	1.15e-42	3.54e-05	3.32e-36
CD14_Mono	LILRA5	ENSG00000187116	rs12980744	19	54811680	G	0.286	9.57068e+07	5.62e-19	5.72e-15	3.54e-05	1.19e-14
CD14_Mono	LILRB4	ENSG00000186818	rs370156	19	55172539	A	0.165	111894592	3.97e-07	0.001059	0.01037	0.00086439
CD14_Mono	LINC00861	ENSG00000245164	rs16900667	8	126526834	G	0.163	112257169	6.16e-07	0.000751	0.007781	0.00082468
CD14_Mono	LINC00877	ENSG00000241163	rs924963	3	72126628	T	-0.176	157645935	6.65e-08	0.0001341	0.001127	9.41e-05
CD14_Mono	LINC00969	ENSG00000242086	rs3827561	3	195674257	G	0.198	107454865	1.03e-09	3.11e-06	2.5e-05	3.15e-06
CD14_Mono	LIPA	ENSG00000107798	rs1412445	10	91002804	T	0.414	7.84944e+07	6.53e-40	5.38e-34	4.96e-05	2.28e-28
CD14_Mono	LITAF	ENSG00000189067	rs11075003	16	11700163	G	-0.357	181853381	2.95e-29	1.39e-24	2.11e-05	4.85e-25
CD14_Mono	LMAN1	ENSG00000074695	rs1899894	18	57032653	C	-0.149	153977730	5.36e-06	0.00861	0.04398	0.00323381
CD14_Mono	LMNA	ENSG00000160789	rs78261031	1	156112470	A	0.22	104513059	1.08e-11	1.92e-08	1.13e-05	1.17e-09
CD14_Mono	LONP2	ENSG00000102910	rs8053839	16	48390512	T	0.148	114184868	5.62e-06	0.005376	0.03753	0.00646005
CD14_Mono	LPAR1	ENSG00000198121	rs12346772	9	113920599	G	0.186	109109108	1.08e-08	2.82e-05	3.19e-05	3.5e-05
CD14_Mono	LRG1	ENSG00000171236	rs79179716	19	4300831	C	0.153	113563473	2.82e-06	0.005589	0.04335	0.00232819
CD14_Mono	LRRC8B	ENSG00000197147	rs1563786	1	89952557	T	-0.175	157518147	7.84e-08	7.58e-05	0.0007948	8.1e-06
CD14_Mono	LRRFIP2	ENSG00000093167	rs7628085	3	37003076	A	-0.177	157837129	5.18e-08	0.0001078	0.001127	6.1e-06
CD14_Mono	LTA4H	ENSG00000111144	rs4441106	12	96419455	G	-0.318	176673769	2.79e-23	1.61e-19	1.48e-05	2.2e-13
CD14_Mono	LY86	ENSG00000112799	rs1330803	6	6568762	A	0.189	108711708	6.22e-09	1.42e-05	2.29e-05	0.0160508
CD14_Mono	LY96	ENSG00000154589	rs28435175	8	74908501	A	0.184	109356814	1.51e-08	2.64e-05	4.14e-05	0.00297301
CD14_Mono	LYZ	ENSG00000090382	rs4761234	12	69732105	C	-0.666	223340719	3e-120	1.46e-115	1.48e-05	2.66e-93
CD14_Mono	MAD1L1	ENSG00000002822	rs34021847	7	2037761	A	0.156	113188186	1.84e-06	0.001066	0.007899	0.00306294
CD14_Mono	MAF1	ENSG00000179632	rs11986602	8	145128896	A	-0.145	153458142	9.41e-06	0.007001	0.04148	0.019414
CD14_Mono	MANBA	ENSG00000109323	rs223490	4	103679117	T	-0.22	163618585	1.05e-11	2e-08	1.35e-05	1.17e-09
CD14_Mono	MANEA	ENSG00000172469	rs9481950	6	96071088	T	0.201	107130070	6.38e-10	2.03e-06	2.29e-05	0.00026368
CD14_Mono	MAP1LC3B	ENSG00000140941	rs8052244	16	87402261	C	0.168	111482135	2.39e-07	0.000322	0.003693	0.00044479
CD14_Mono	MAP3K7CL	ENSG00000156265	rs2471947	21	30534219	T	0.329	8.98953e+07	5.58e-25	2.28e-20	8.85e-06	1.5e-21
CD14_Mono	MAPK8IP3	ENSG00000138834	rs8051374	16	1566284	C	0.152	113647203	3.1e-06	0.003236	0.02512	0.00140574
CD14_Mono	MAPKAPK3	ENSG00000114738	rs4639008	3	51129662	G	0.155	113319206	2.14e-06	0.002713	0.03115	0.00031345
CD14_Mono	MARCO	ENSG00000019169	rs2422391	2	119712082	G	-0.316	176447436	4.88e-23	2.67e-17	2.73e-05	1.5e-11
CD14_Mono	MED8	ENSG00000159479	rs2251804	1	43917409	C	-0.153	154542125	2.86e-06	0.002004	0.02158	0.0124395
CD14_Mono	METTL22	ENSG00000067365	rs62018925	16	8701727	A	0.19	108606694	5.37e-09	1.05e-05	2.11e-05	1.18e-05
CD14_Mono	MGME1	ENSG00000125871	rs11551768	20	17950545	T	-0.144	153318770	1.09e-05	0.008288	0.04755	0.0147319
CD14_Mono	MGMT	ENSG00000170430	rs77900915	10	131364237	T	-0.196	160387477	1.54e-09	7.77e-06	4.96e-05	1.55e-06
CD14_Mono	MGST3	ENSG00000143198	rs4147596	1	165601365	C	-0.311	175753734	2.63e-22	1.6e-18	1.13e-05	4.31e-17
CD14_Mono	MIF	ENSG00000240972	rs5751775	22	24266726	C	-0.246	167041270	2.74e-14	3.36e-11	9.01e-06	5.21e-10
CD14_Mono	MOSPD3	ENSG00000106330	rs62482237	7	100213476	G	-0.179	158089385	3.72e-08	3.35e-05	0.0003097	0.00018026
CD14_Mono	MPHOSPH6	ENSG00000135698	rs11645286	16	82201898	A	-0.168	156536001	2.71e-07	0.0003634	0.004272	0.00109967
CD14_Mono	MRPL14	ENSG00000180992	rs4711767	6	44081987	C	-0.174	157356734	9.65e-08	0.0001684	0.001226	0.00076875
CD14_Mono	MRPL21	ENSG00000197345	rs6591360	11	68718669	T	-0.238	165986493	1.85e-13	9.8e-10	1.77e-05	6.02e-08
CD14_Mono	MRPL34	ENSG00000130312	rs3826700	19	17426501	G	0.156	113103220	1.67e-06	0.003551	0.02022	0.0036582
CD14_Mono	MRPL51	ENSG00000111639	rs11610189	12	6612114	A	-0.166	156255033	3.83e-07	0.0003409	0.003909	6.47e-05
CD14_Mono	MRPL54	ENSG00000183617	rs12459781	19	3762119	C	0.256	9.97068e+07	2.07e-15	1.49e-11	3.54e-05	4.75e-09
CD14_Mono	MSR1	ENSG00000038945	rs55979812	8	16405213	T	-0.147	153741172	6.94e-06	0.005414	0.02754	0.00606972
CD14_Mono	MTG2	ENSG00000101181	rs6062142	20	60778725	A	0.149	114139043	5.35e-06	0.004652	0.02579	0.0278795
CD14_Mono	MTHFS	ENSG00000136371	rs2562746	15	80231826	G	-0.145	153479779	9.2e-06	0.008647	0.03712	0.0249921
CD14_Mono	MTMR9	ENSG00000104643	rs12680918	8	10183540	T	-0.149	153971680	5.39e-06	0.004413	0.01926	0.0385174
CD14_Mono	MX1	ENSG00000157601	rs56003111	21	42792768	T	0.176	110467929	6.61e-08	3.63e-05	0.0003677	2.71e-05
CD14_Mono	MYO15B	ENSG00000266714	rs76124218	17	73584441	C	0.161	112457814	7.83e-07	0.001419	0.007279	0.00023999
CD14_Mono	MYO1G	ENSG00000136286	rs59388988	7	45017202	C	0.198	107460713	1.04e-09	1.23e-06	1.13e-05	1.85e-07
CD14_Mono	MZT2A	ENSG00000173272	rs9162	2	132291170	G	0.168	111594154	2.75e-07	0.0005261	0.003789	0.00023195
CD14_Mono	N4BP2	ENSG00000078177	rs10033364	4	40041816	A	-0.155	154855106	2e-06	0.001223	0.007476	0.0460038
CD14_Mono	NAAA	ENSG00000138744	rs17287042	4	76825139	G	0.254	100040613	3.93e-15	1.37e-11	1.35e-05	3.77e-08
CD14_Mono	NAGK	ENSG00000124357	rs2287327	2	71297982	T	-0.223	164012762	5.5e-12	3.23e-08	2.73e-05	4.24e-08
CD14_Mono	NAP1L1	ENSG00000187109	rs2163913	12	76451696	C	-0.208	161878272	1.67e-10	2.99e-07	1.48e-05	1.28e-06
CD14_Mono	NAPRT1	ENSG00000147813	rs9657360	8	144676862	T	0.329	8.98875e+07	5.47e-25	3.12e-21	2.05e-05	2.58e-16
CD14_Mono	NDUFA10	ENSG00000130414	rs12466838	2	240893427	A	0.158	112924088	1.35e-06	0.002149	0.02004	0.00170911
CD14_Mono	NDUFA12	ENSG00000184752	rs835044	12	95397552	C	-0.284	172076268	1.16e-18	4.37e-15	1.48e-05	6.87e-11
CD14_Mono	NDUFA3	ENSG00000170906	rs11556769	19	54627915	T	0.174	110793724	1.01e-07	0.0003038	0.004648	1.26e-05
CD14_Mono	NDUFA6	ENSG00000184983	rs2142695	22	42581248	T	0.186	109070452	1.02e-08	7.33e-06	9.18e-06	3.88e-05
CD14_Mono	NDUFC2	ENSG00000151366	rs640016	11	77813941	C	-0.212	162469316	6.65e-11	1.77e-07	1.77e-05	3.56e-05
CD14_Mono	NDUFS5	ENSG00000168653	rs11205522	1	39465139	C	-0.42	190395578	4.33e-41	8.57e-37	1.13e-05	1.99e-33
CD14_Mono	NDUFS8	ENSG00000110717	rs4244839	11	67786398	C	0.154	113432275	2.43e-06	0.002735	0.03007	0.000229
CD14_Mono	NDUFV3	ENSG00000160194	rs4148974	21	44323720	T	-0.21	162176568	1.05e-10	8.73e-08	8.85e-06	6.07e-07
CD14_Mono	NEU4	ENSG00000204099	rs2293764	2	242758179	T	0.193	108162652	2.87e-09	8.14e-06	2.73e-05	2.02e-25
CD14_Mono	NFE2L3	ENSG00000050344	rs35428152	7	26157954	T	-0.185	158795614	1.44e-08	1.44e-05	2.02e-05	4.85e-06
CD14_Mono	NFXL1	ENSG00000170448	rs2289435	4	47880494	A	0.267	9.8238e+07	1.14e-16	4.84e-13	1.35e-05	2.71e-12
CD14_Mono	NINJ1	ENSG00000131669	rs7032525	9	95882901	C	-0.184	158783638	1.47e-08	3.78e-05	5.62e-05	0.0339432
CD14_Mono	NME1	ENSG00000239672	rs7207370	17	49231180	G	0.205	106595374	2.86e-10	1.28e-06	3.58e-05	9.28e-06
CD14_Mono	NME4	ENSG00000103202	rs77371232	16	447561	T	0.283	9.60946e+07	1.3e-18	7.71e-15	2.11e-05	1.58e-11
CD14_Mono	NOMO3	ENSG00000103226	rs7184653	16	16294465	C	-0.212	162525846	6.09e-11	1.53e-07	2.11e-05	2.71e-12
CD14_Mono	NOP10	ENSG00000182117	rs6495661	15	34630397	A	0.466	7.16372e+07	3.18e-51	2.9e-46	2.77e-05	1.98e-38
CD14_Mono	NQO2	ENSG00000124588	rs2518581	6	3009944	G	-0.425	191085624	3.66e-42	1.01e-35	2.29e-05	8.94e-32
CD14_Mono	NRG1	ENSG00000157168	rs2466077	8	32432753	T	0.372	8.42142e+07	7.29e-32	5.6e-28	2.05e-05	5.19e-26
CD14_Mono	NSA2	ENSG00000164346	rs72764630	5	73997524	T	0.17	111329725	1.98e-07	0.0004536	0.004364	0.00020854
CD14_Mono	NT5C3B	ENSG00000141698	rs8073219	17	39977734	G	-0.33	178295633	4.63e-25	1.61e-20	3.58e-05	6.47e-20
CD14_Mono	NUDT14	ENSG00000183828	rs4983590	14	105646179	A	0.203	106832041	4.09e-10	2.19e-06	3.64e-05	1.96e-07
CD14_Mono	NUDT18	ENSG00000173566	rs67785327	8	21041182	T	0.156	113201306	1.87e-06	0.002	0.01153	0.00054936
CD14_Mono	NUDT2	ENSG00000164978	rs61573237	9	34346282	T	0.244	101295471	4.09e-14	1.66e-10	2.97e-05	2e-09
CD14_Mono	OLFM1	ENSG00000130558	rs7858307	9	137798445	G	-0.165	156201958	4.08e-07	0.0008176	0.01251	1.37e-05
CD14_Mono	OLIG1	ENSG00000184221	rs928736	21	34439889	T	-0.183	158585915	1.92e-08	1.14e-05	2.77e-05	2.16e-06
CD14_Mono	OSBPL8	ENSG00000091039	rs75084335	12	76981753	G	0.165	111924512	4.12e-07	0.0003647	0.004128	0.00557089
CD14_Mono	OSCAR	ENSG00000170909	rs4442925	19	54554950	T	0.268	9.81765e+07	1.01e-16	8.59e-13	3.54e-05	3.9e-09
CD14_Mono	OSTF1	ENSG00000134996	rs11144249	9	77754494	A	-0.198	160567764	1.19e-09	3.51e-06	2.97e-05	2.18e-06
CD14_Mono	P2RX1	ENSG00000108405	rs938627	17	3818296	G	0.17	111296349	1.9e-07	0.0004122	0.0025	0.00024378
CD14_Mono	PADI2	ENSG00000117115	rs2746510	1	17424302	C	0.247	100977482	2.28e-14	6.53e-11	1.13e-05	1.4e-10
CD14_Mono	PEX11G	ENSG00000104883	rs749969	19	7558024	A	0.158	112861641	1.26e-06	0.002874	0.01534	0.00056124
CD14_Mono	PEX6	ENSG00000124587	rs10948059	6	42928461	T	0.159	112786981	1.15e-06	0.001575	0.02232	0.00482349
CD14_Mono	PGM2L1	ENSG00000165434	rs4121885	11	75073534	T	-0.145	153525754	8.75e-06	0.008261	0.04313	0.00193521
CD14_Mono	PHLDA2	ENSG00000181649	rs7394702	11	3044148	C	0.167	111655660	2.97e-07	0.0003949	0.005427	0.00042264
CD14_Mono	PI4K2B	ENSG00000038210	rs2324652	4	25049271	G	0.147	114405757	7.15e-06	0.00366	0.02662	0.00307222
CD14_Mono	PID1	ENSG00000153823	rs10192168	2	230260803	G	-0.162	155754908	7e-07	0.001165	0.01151	0.00403076
CD14_Mono	PLA2G16	ENSG00000176485	rs7482863	11	63382002	C	-0.249	167426313	1.34e-14	8.83e-11	1.77e-05	1.1e-08
CD14_Mono	PLAC8	ENSG00000145287	rs4431216	4	84150313	C	-0.141	152970963	1.58e-05	0.007094	0.04475	0.0143282
CD14_Mono	PMAIP1	ENSG00000141682	rs8086553	18	57583716	C	0.147	114335091	6.63e-06	0.01005	0.04796	0.00397205
CD14_Mono	PNRC2	ENSG00000189266	rs17184588	1	24365512	C	-0.202	161185920	4.76e-10	6.85e-07	1.13e-05	9.4e-08
CD14_Mono	POLR1D	ENSG00000186184	rs2232669	13	28195495	T	0.257	9.96037e+07	1.7e-15	8.67e-12	3.01e-05	9.33e-12
CD14_Mono	POLR2L	ENSG00000177700	rs8672	11	838634	G	-0.344	180141983	3.46e-27	8.61e-23	1.77e-05	2.8e-20
CD14_Mono	POMZP3	ENSG00000146707	rs146021635	7	76179719	A	0.236	102423087	3.1e-13	6.93e-10	1.13e-05	2.03e-07
CD14_Mono	PON2	ENSG00000105854	rs6946850	7	95066406	G	-0.154	154712513	2.36e-06	0.001334	0.0116	0.00082638
CD14_Mono	PPA1	ENSG00000180817	rs10823493	10	71949471	T	0.217	105019121	2.45e-11	1.58e-07	4.96e-05	2.61e-07
CD14_Mono	PPDPF	ENSG00000125534	rs72629024	20	62152519	G	-0.371	183849624	8.6e-32	8.06e-28	2.1e-05	1.79e-26
CD14_Mono	PPIA	ENSG00000196262	rs6971158	7	44918206	T	-0.157	155134619	1.45e-06	0.0008676	0.00567	0.00686092
CD14_Mono	PPIL3	ENSG00000240344	rs2881928	2	201982544	C	-0.283	172001433	1.37e-18	7.07e-14	2.73e-05	5.41e-13
CD14_Mono	PPM1F	ENSG00000100034	rs8141374	22	22078122	C	-0.143	153236387	1.19e-05	0.005181	0.0357	0.021944
CD14_Mono	PPP1CB	ENSG00000213639	rs6547856	2	28744077	A	-0.157	155135879	1.45e-06	0.002281	0.02063	0.00673034
CD14_Mono	PPT1	ENSG00000131238	rs4660381	1	40559153	T	0.316	9.17418e+07	5.8e-23	3.78e-19	1.13e-05	1.39e-15
CD14_Mono	PQLC2	ENSG00000040487	rs2142629	1	20608200	T	0.15	113977270	4.47e-06	0.002988	0.02765	0.0336027
CD14_Mono	PRDX2	ENSG00000167815	rs897804	19	12876964	C	0.269	9.7942e+07	6.27e-17	5.43e-13	3.54e-05	1.86e-13
CD14_Mono	PRELID1	ENSG00000169230	rs10051822	5	176735187	T	0.312	9.22141e+07	1.83e-22	1.38e-18	3.52e-05	3.4e-09
CD14_Mono	PRKCB	ENSG00000166501	rs9806836	16	23862213	T	0.325	9.04472e+07	2.29e-24	5.64e-20	2.11e-05	2.84e-17
CD14_Mono	PRKCDBP	ENSG00000170955	rs34131947	11	6343486	C	0.148	114277545	6.22e-06	0.006189	0.03756	0.0240284
CD14_Mono	PRMT2	ENSG00000160310	rs2839297	21	47921839	C	-0.14	152883864	1.73e-05	0.003732	0.03392	0.0110754
CD14_Mono	PROK2	ENSG00000163421	rs7634474	3	71829467	G	-0.248	167263235	1.82e-14	3.89e-10	2.5e-05	4.19e-09
CD14_Mono	PSAP	ENSG00000197746	rs4747196	10	73564503	T	0.232	102970395	8.04e-13	6.47e-09	4.96e-05	0.00117212
CD14_Mono	PSMB9	ENSG00000240065	rs2071480	6	32821859	A	0.229	103413685	1.72e-12	7.73e-09	2.29e-05	6.74e-05
CD14_Mono	PSTPIP1	ENSG00000140368	rs11639459	15	77302969	T	-0.184	158721055	1.6e-08	3.59e-05	6.73e-05	7.42e-05
CD14_Mono	PTPRE	ENSG00000132334	rs72848780	10	129880911	A	-0.168	156540165	2.7e-07	0.0006285	0.002347	0.0112054
CD14_Mono	PVRL2	ENSG00000130202	rs60389450	19	45372184	C	0.213	105546336	5.66e-11	2.76e-07	3.54e-05	2.52e-09
CD14_Mono	QDPR	ENSG00000151552	rs2597781	4	17514247	C	-0.163	155940720	5.6e-07	0.0004349	0.00266	0.00681714
[truncated: 12,433 more rows]

## Sheet: Table11_female_specific_eqtls
cell_type	snpid	geneid	estimate	p.value	localFDR	global_qvalue	f_beta	f_se	m_beta	m_se	n	z_stat	p_value	MHC	model	estimate_genotype	estimate_sex	std.error_genotype	std.error_sex	statistic_genotype	statistic_sex	p.value_genotype	p.value_sex	estimate_genotype.sex	std.error_genotype.sex	statistic_genotype.sex	p.value_genotype.sex	pvalues	fdr
B_intermediate	1:100134897_T	CDC14A	0.25388	2.09e-07	0.0186121	0.00051139	0.00955163	0.00217528	0.00230044	0.00205665	407	48.8667	0		interaction	-0.0020587	-0.0036356	0.00422792	0.00337982	-0.486938	-1.07568	0.626414	0.282342	0.00443421	0.00257026	1.7252	0.0848146	0.0848146	0.00431645
B_intermediate	1:222938770_G	FAM177B	0.260109	1.02e-07	0.0102038	0.00026925	0.0106269	0.00253133	0.00597794	0.00317958	407	23.077	3.94e-118		interaction	0.00165151	-0.0073012	0.00592685	0.00533287	0.278648	-1.36909	0.780575	0.171292	0.00414827	0.00354443	1.17036	0.242147	0.242147	0.00947935
B_intermediate	1:175183786_T	KIAA0040	0.293447	1.59e-09	5.99e-05	6.05e-06	0.0479714	0.00832821	0.0207505	0.008814	407	45.287	0		interaction	0.00959798	-0.0120338	0.0152429	0.00792112	0.629668	-1.51921	0.529063	0.129041	0.00832623	0.00922393	0.902678	0.366925	0.366925	0.0135768
B_memory	1:235054288_G	RBM34	0.257403	1.45e-07	0.00898595	0.00036842	0.029892	0.00779815	0.00319495	0.00788776	406	48.4981	0		interaction	-0.0114199	-0.0012559	0.0154831	0.00399818	-0.737571	-0.314109	0.460957	0.753507	0.0140297	0.00914821	1.5336	0.12546	0.12546	0.00567513
B_memory	1:246978504_A	ZNF669	-0.238904	1.12e-06	0.0430577	0.00226739	-0.0141719	-0.0034467	0.00298796	0.0035851	406	-69.5244	0		interaction	0.0162744	0.0137193	0.00695463	0.00436731	2.34009	3.14136	0.0194849	0.00173355	-0.0137156	0.00423057	-3.24203	0.00122805	0.00122805	0.00057464
B_naive	1:93747683_G	DR1	0.229234	2.66e-06	0.0236716	0.00482829	0.0176541	0.0034687	-0.0014649	-0.0035392	411	78.2155	0		interaction	-0.0155168	-0.0153785	0.00693531	0.00407894	-2.23737	-3.77022	0.0254904	0.00017303	0.0138266	0.00416348	3.32093	0.00093089	0.00093089	0.00057427
B_naive	1:146576094_A	FMO5	0.246451	4.21e-07	0.00771298	0.00095348	0.00662998	0.00191966	0.00192805	0.00199798	411	34.4034	1.12e-259		interaction	-0.0011479	-0.0019439	0.00378606	0.00246924	-0.303202	-0.78724	0.761801	0.431335	0.00264316	0.00233881	1.13013	0.258704	0.258704	0.0100179
B_naive	1:39145901_T	RRAGC	-0.229685	2.53e-06	0.022739	0.00463811	-0.0139243	-0.0030412	0.00308461	0.00383313	411	-70.4722	0		interaction	0.0154071	0.00515011	0.00674302	0.00322293	2.2849	1.59796	0.0225352	0.11038	-0.0123614	0.00406836	-3.03843	0.00244234	0.00244234	0.00069911
CD14_Mono	1:35244788_T	C1orf216	0.244642	8.31e-07	0.0236569	0.00174295	0.00661961	0.00228047	0.00147436	0.00265871	396	29.2311	3.91e-188		interaction	-0.0029756	-0.0017232	0.00543728	0.00222212	-0.547259	-0.775484	0.584334	0.438253	0.00427519	0.00319928	1.3363	0.181782	0.181782	0.00750203
CD14_Mono	1:234400486_G	IRF2BP2	0.240287	1.31e-06	0.0377675	0.00261115	0.0753607	0.0163989	0.00429935	0.0166562	396	60.4985	0		interaction	-0.0308128	-0.0178496	0.0253897	0.0101809	-1.21359	-1.75324	0.225215	0.0798942	0.0347564	0.015146	2.29476	0.0219713	0.0219713	0.00188073
CD14_Mono	1:2086561_G	TNFRSF18	-0.264571	9.1e-08	0.00278098	0.00024329	-0.0153753	-0.0028026	0.00131391	0.00177803	396	-100.063	0		interaction	0.011878	0.0221872	0.00479856	0.00537835	2.47532	4.12528	0.013491	4.04e-05	-0.0109699	0.00292804	-3.74651	0.00019049	0.00019049	0.00037125
CD16_Mono	1:212863052_T	BATF3	0.266362	5.15e-07	0.0337445	0.00114402	0.0873358	0.0172619	0.00143665	0.0184951	345	63.066	0		interaction	-0.0334307	-0.0455152	0.0268001	0.0141025	-1.24741	-3.22747	0.212608	0.00129933	0.0384224	0.0162593	2.3631	0.0183591	0.0183591	0.00176269
CD4_Naive	1:226378436_A	ACBD3	0.244436	4.63e-07	0.00256316	0.00103869	0.00467498	0.00097246	0.00040733	0.00115672	415	57.5301	0		interaction	-0.0033216	-0.0024659	0.00223436	0.00094968	-1.4866	-2.5965	0.137447	0.00956077	0.00366829	0.00135406	2.7091	0.00686576	0.00686576	0.00111883
CD4_Naive	1:4367980_A	AJAP1	-0.218021	7.39e-06	0.02125	0.0116539	-0.0002378	-7.98e-05	1.33e-05	0.00012364	415	-34.7624	4.5e-265		interaction	9.21e-05	-0.0001238	0.00023415	0.00022063	0.393426	-0.561118	0.694091	0.574847	-8.31e-05	0.00014127	-0.588006	0.556665	0.556665	0.0199377
CD4_Naive	1:213146944_G	ANGEL2	-0.257809	1e-07	0.00055255	0.000265	-0.0057368	-0.0011396	-0.0019515	-0.0013451	415	-43.7397	0		interaction	0.00108696	0.00267677	0.00255704	0.00206246	0.425086	1.29786	0.670868	0.194646	-0.0029439	0.00152859	-1.92593	0.0544065	0.0544065	0.00323909
CD4_Naive	1:16549294_C	C1orf134	-0.215109	9.84e-06	0.0247624	0.0148425	-0.0007252	-0.0001726	-9.84e-06	-0.0002369	415	-49.7261	0		interaction	0.00067094	0.0002672	0.00042885	0.00024836	1.5645	1.07585	0.118027	0.282262	-0.0006921	0.0002596	-2.66591	0.00780599	0.00780599	0.00118348
CD4_Naive	1:111856619_T	C1orf162	0.224282	3.95e-06	0.0110497	0.00682838	0.0365867	0.00778246	-0.0039457	-0.0082811	415	72.6592	0		interaction	-0.0271862	0.00399397	0.0127022	0.00427076	-2.14027	0.93519	0.0325829	0.349924	0.0232042	0.00771614	3.00723	0.00270458	0.00270458	0.0007378
CD4_Naive	1:3831103_A	C1orf174	0.23457	1.35e-06	0.00425033	0.00267895	0.00451699	0.0010813	0.00062836	0.00118443	415	49.3943	0		interaction	-0.002627	-0.0016306	0.00231441	0.00121798	-1.13507	-1.3388	0.256627	0.18095	0.0032198	0.00141053	2.28269	0.0226648	0.0226648	0.00190366
CD4_Naive	1:158933865_G	CCDC19	0.2132	1.18e-05	0.0276119	0.017337	0.00060775	0.00032472	0.00049431	0.00028389	415	5.35754	8.44e-08		interaction	0.00028827	1.49e-05	0.00064045	0.00020995	0.450104	0.0707714	0.652736	0.943594	0.00020937	0.00039356	0.531981	0.594861	0.594861	0.0211785
CD4_Naive	1:227587407_A	CDC42BPA	-0.239427	8.03e-07	0.00355139	0.00169117	-0.0010515	-0.0001745	-9.21e-05	-0.0001723	415	-79.7098	0		interaction	0.00075594	0.00144966	0.00038346	0.00042431	1.97137	3.41646	0.0489667	0.00066081	-0.000837	0.00023699	-3.53171	0.00043238	0.00043238	0.00045384
CD4_Naive	1:20902334_G	DDOST	-0.220072	6.03e-06	0.0180188	0.00980407	-0.0187953	-0.0034865	-0.0023033	-0.0049347	415	-55.6046	0		interaction	0.00801535	0.0001723	0.00830395	0.00176957	0.965245	0.0973687	0.334664	0.922454	-0.0104378	0.00483867	-2.15716	0.031239	0.031239	0.00229047
CD4_Naive	1:64394162_A	DLEU2L	-0.248097	3.07e-07	0.00196205	0.0007201	-0.0026339	-0.0006527	1.95e-05	0.00061797	415	-60.1384	0		interaction	0.00147839	-0.0001129	0.00131066	0.00030004	1.12797	-0.376281	0.259612	0.706791	-0.0014646	0.00080776	-1.81314	0.0701195	0.0701195	0.0037728
CD4_Naive	1:219618035_G	EPRS	-0.219384	6.46e-06	0.0192108	0.0103981	-0.0069072	-0.0018106	0.00056183	0.00232415	415	-51.6446	0		interaction	0.00601025	0.00408363	0.00413508	0.00152425	1.45348	2.6791	0.146416	0.00750729	-0.0053648	0.0024819	-2.16157	0.0308962	0.0308962	0.00227465
CD4_Naive	1:157471055_T	ETV3	0.205842	2.38e-05	0.048556	0.0309589	0.00260683	0.0006349	0.00054418	0.00071332	415	44.0017	0		interaction	-0.0007501	-0.0001352	0.00142688	0.00067466	-0.525695	-0.200468	0.59922	0.841157	0.00128002	0.00086795	1.47478	0.140598	0.140598	0.00613498
CD4_Naive	1:155149718_A	GBA	-0.236353	1.12e-06	0.00397446	0.00226865	-0.0029406	-0.0006092	-0.0011846	-0.0006725	415	-39.4221	0		interaction	-0.000325	0.00074048	0.0013775	0.00088515	-0.235919	0.836566	0.813545	0.403043	-0.0008168	0.00083593	-0.977133	0.328748	0.328748	0.0122913
CD4_Naive	1:227942377_T	GUK1	-0.222844	4.57e-06	0.0131532	0.0077475	-0.0336383	-0.0088754	0.00021215	0.0105012	415	-50.1536	0		interaction	0.0257528	-0.0051847	0.0146492	0.00289155	1.75796	-1.79304	0.0790706	0.0732796	-0.0247284	0.00881531	-2.80517	0.00512989	0.00512989	0.00093173
CD4_Naive	1:201861481_T	IPO9	0.220042	6.05e-06	0.0180724	0.00982937	0.00516457	0.00128519	0.00307215	0.00171399	415	19.8972	2.15e-88		interaction	0.00185434	-0.0003645	0.00317737	0.00117156	0.583609	-0.311106	0.559619	0.755787	0.00109876	0.00188132	0.584037	0.559332	0.559332	0.0200132
CD4_Naive	1:46544224_A	IPP	0.215397	9.56e-06	0.0244069	0.0145004	0.00249697	0.00060502	0.00115536	0.00077133	415	27.8796	2.36e-171		interaction	0.00014177	-0.0017292	0.0014292	0.00097099	0.0991929	-1.78082	0.921006	0.0752562	0.00098001	0.00087545	1.11943	0.263234	0.263234	0.0101494
CD4_Naive	1:205262503_T	NUAK2	-0.225234	3.58e-06	0.00986151	0.00627814	-0.0046307	-0.0010444	-0.0007497	-0.0012845	415	-47.7557	0		interaction	0.0021725	0.00070328	0.00244085	0.00113097	0.890061	0.621836	0.373654	0.534196	-0.0029182	0.00148663	-1.96298	0.0499351	0.0499351	0.00305223
CD4_Naive	1:59365079_T	OMA1	0.205695	2.41e-05	0.0490123	0.0313077	0.0069209	0.00184466	0.00084417	0.00207814	415	44.5496	0		interaction	-0.0031625	-0.0005499	0.00390088	0.00128972	-0.810717	-0.426363	0.417728	0.669938	0.00385927	0.00240576	1.60418	0.109001	0.109001	0.00513847
CD4_Naive	1:97147716_A	PTBP2	0.218931	6.76e-06	0.0199413	0.010803	0.00382067	0.00080431	0.00051919	0.0009043	415	55.5727	0		interaction	-0.0024911	-0.0008739	0.00184208	0.00071753	-1.35236	-1.21799	0.176577	0.223525	0.002919	0.0011224	2.60068	0.00944585	0.00944585	0.00132022
CD4_Naive	1:214482829_A	PTPN14	-0.210364	1.55e-05	0.0340583	0.0217624	-0.0011594	-0.0003162	0.00022603	0.00035898	415	-58.9958	0		interaction	0.00137902	0.00025946	0.00077642	0.00036372	1.77612	0.713351	0.0760274	0.475801	-0.0011708	0.00047589	-2.46028	0.0140568	0.0140568	0.0015734
CD4_Naive	1:8724522_T	RERE	0.246211	3.8e-07	0.00223711	0.00086965	0.00596001	0.00129386	0.00126309	0.00130468	415	52.0739	0		interaction	-0.0022696	-0.0053225	0.0026223	0.00223608	-0.8655	-2.38029	0.386979	0.0174919	0.00365593	0.00158879	2.30108	0.021599	0.021599	0.00186672
CD4_Naive	1:191866830_G	RGS2	0.209061	1.76e-05	0.0379144	0.0241444	0.014707	0.00300947	0.00151554	0.00253187	415	68.33	0		interaction	-0.0068609	-0.0013257	0.00534191	0.00193415	-1.28435	-0.685397	0.199327	0.493258	0.00802555	0.00329234	2.43764	0.0149628	0.0149628	0.00160556
CD4_Naive	1:9343987_A	SLC25A33	-0.218864	6.8e-06	0.0200454	0.0108656	-0.0070069	-0.0016619	0.00111046	0.00199011	415	-63.7782	0		interaction	0.00703231	0.00170466	0.00383619	0.00082106	1.83315	2.07618	0.0670877	0.0381414	-0.005973	0.00231629	-2.5787	0.0100642	0.0100642	0.00134938
CD4_Naive	1:75893775_T	SLC44A5	-0.21816	7.29e-06	0.0210625	0.0115174	-0.0008888	-0.0001529	-0.0004459	-0.000159	415	-40.896	0		interaction	-0.0001352	0.00049146	0.00032124	0.0002495	-0.420935	1.96978	0.673896	0.049149	-0.0003294	0.000197	-1.67234	0.0947813	0.0947813	0.00467996
CD4_Naive	1:85219912_A	SYDE2	0.206932	2.15e-05	0.0449966	0.0285025	0.0054353	0.00108475	-0.0002742	-0.0010237	415	77.9804	0		interaction	-0.0045653	-0.0009445	0.00214271	0.00050044	-2.13064	-1.88732	0.0333707	0.0594163	0.00434842	0.00132864	3.27283	0.00110249	0.00110249	0.00057464
CD4_Naive	1:17543844_A	SZRD1	-0.213394	1.16e-05	0.0272703	0.0170718	-0.0091643	-0.0023051	-0.0025823	-0.0028966	415	-36.2209	1.43e-287		interaction	0.00222649	-0.002137	0.00518431	0.00138101	0.429468	-1.54739	0.667678	0.122097	-0.0041961	0.00317672	-1.3209	0.186846	0.186846	0.00767558
CD4_Naive	1:231090578_A	TTC13	-0.22618	3.25e-06	0.00882722	0.00576752	-0.0024763	-0.0006593	-0.0001546	-0.0006471	415	-51.1972	0		interaction	0.00149662	0.00170961	0.00134139	0.00118964	1.11573	1.43708	0.264815	0.151018	-0.0017161	0.00081895	-2.09551	0.0363855	0.0363855	0.00254276
CD4_Naive	1:43245560_G	ZNF691	0.213544	1.14e-05	0.0270141	0.016866	0.00174273	0.00044837	0.00018097	0.00056824	415	43.9543	0		interaction	-0.0008935	-0.0007171	0.00108193	0.00054793	-0.825837	-1.30874	0.4091	0.190933	0.00109991	0.00065847	1.6704	0.0951639	0.0951639	0.0046901
CD4_TCM	1:244934673_T	ADSS	-0.236567	1.09e-06	0.00885435	0.0022229	-0.0094618	-0.0020195	0.00165148	0.00201714	415	-79.3159	0		interaction	0.00754762	0.0031159	0.00402833	0.00179052	1.87364	1.74022	0.061282	0.0821391	-0.0058696	0.0024398	-2.40578	0.016325	0.016325	0.00167589
CD4_TCM	1:77655692_A	AK5	0.213519	1.15e-05	0.036311	0.016901	0.0070975	0.00176045	0.00057475	0.0018244	415	52.4118	0		interaction	-0.0053356	-0.0030877	0.00376948	0.00153056	-1.41547	-2.01735	0.157253	0.0439352	0.00605017	0.00229318	2.63833	0.00846537	0.00846537	0.00123128
CD4_TCM	1:7093213_C	CAMTA1	0.211758	1.36e-05	0.0406009	0.0194793	0.0087964	0.00200745	0.0016106	0.0022912	415	48.055	0		interaction	-0.0038634	-0.011743	0.00409689	0.00322131	-0.943001	-3.6454	0.345916	0.0002812	0.00504435	0.00246608	2.04549	0.0410765	0.0410765	0.00272173
CD4_TCM	1:160613089_T	CCDC19	0.212924	1.22e-05	0.0375838	0.0177295	0.00202727	0.00046801	0.00040773	0.00037608	415	54.952	0		interaction	-0.0009629	-1.21e-05	0.00091753	0.00022339	-1.04941	-0.0539767	0.294251	0.956965	0.00132502	0.00055015	2.40848	0.0162053	0.0162053	0.00167098
CD4_TCM	1:100802399_C	CDC14A	-0.226075	3.29e-06	0.0172191	0.00582362	-0.0093032	-0.0020633	-0.0029701	-0.0020252	415	-44.6242	0		interaction	-3.31e-05	0.00492449	0.00394284	0.00327188	-0.0083856	1.50509	0.993311	0.132626	-0.002913	0.00241304	-1.2072	0.22765	0.22765	0.00905049
CD4_TCM	1:9874802_C	CLSTN1	-0.215569	9.4e-06	0.032845	0.0142945	-0.0122363	-0.0025679	-0.0039541	-0.0028389	415	-44.0762	0		interaction	0.00197073	0.0102585	0.00551432	0.0061328	0.357384	1.67273	0.720883	0.0947044	-0.0057595	0.00326552	-1.76372	0.0780941	0.0780941	0.00406324
CD4_TCM	1:201392764_C	ELF3	0.213317	1.17e-05	0.0367267	0.0171801	0.00060992	0.00023499	-9.92e-05	-0.0002518	415	41.9414	0		interaction	-0.0005848	-0.0010087	0.00053321	0.00058436	-1.09677	-1.72617	0.273014	0.0846365	0.0005046	0.00032301	1.56216	0.118577	0.118577	0.00546747
CD4_TCM	1:184905358_C	FAM129A	0.221997	4.97e-06	0.0235899	0.0083362	0.00750317	0.00174412	0.00117358	0.00187602	415	50.3387	0		interaction	-0.0047371	-0.0084582	0.00353796	0.00267524	-1.33893	-3.16165	0.18091	0.00161762	0.00595343	0.00215085	2.76795	0.00574879	0.00574879	0.00100339
CD4_TCM	1:210830028_A	G0S2	-0.216223	8.82e-06	0.0319374	0.0135415	-0.002067	-0.0004595	-0.0001767	-0.0004242	415	-61.5798	0		interaction	0.00119813	0.00180863	0.00094637	0.00057179	1.26603	3.16308	0.205806	0.00160977	-0.0013224	0.00057524	-2.29878	0.0217297	0.0217297	0.00186899
CD4_CTL	10:50417049_G	C10orf128	-0.334137	1.94e-08	0.00760775	5.99e-05	-0.0468977	-0.0089974	-0.0128648	-0.0080825	269	-46.1514	0		interaction	0.0100593	0.0414124	0.0166838	0.0154156	0.602936	2.6864	0.54677	0.00741433	-0.0224937	0.00995966	-2.25848	0.0242589	0.0242589	0.00196824
CD4_Naive	10:126756553_G	ADAM12	0.224046	4.04e-06	0.0155637	0.00697077	0.00028202	7.51e-05	-5.39e-06	-8.08e-05	415	53.0501	0		interaction	-0.0001296	-0.0001623	0.0001843	0.00015351	-0.703358	-1.05726	0.482002	0.290656	0.00013481	0.00011195	1.20421	0.228805	0.228805	0.00907621
CD4_Naive	10:18345137_T	ARL5B	0.213568	1.14e-05	0.0398421	0.0168334	0.00212882	0.00042783	-0.0003298	-0.0007243	415	59.5368	0		interaction	-0.0020917	-0.0028134	0.00120526	0.00092677	-1.73544	-3.0357	0.082981	0.00246408	0.00175547	0.00073764	2.37986	0.0175124	0.0175124	0.00172618
CD4_Naive	10:115505635_G	CASP7	0.226768	3.06e-06	0.01387	0.00546987	0.00290011	0.00061779	8.19e-05	0.00074103	415	59.508	0		interaction	-0.002546	-0.0022245	0.00142568	0.0009391	-1.78584	-2.36874	0.0744389	0.0180443	0.00266403	0.00085874	3.10227	0.00197617	0.00197617	0.00063133
CD4_Naive	10:32394992_C	EPC1	-0.217106	8.09e-06	0.0280219	0.0125855	-0.0256234	-0.0061058	-0.0039781	-0.006748	415	-48.4542	0		interaction	0.00739874	0.0162446	0.0100597	0.011391	0.735484	1.4261	0.462223	0.154162	-0.0100927	0.00615608	-1.63946	0.101442	0.101442	0.00491155
CD4_Naive	10:29277762_A	MPP7	-0.228848	2.47e-06	0.0124716	0.00453421	-0.0056174	-0.0013323	-0.000464	-0.0015838	415	-50.7252	0		interaction	0.00269634	-0.0009397	0.00305654	0.00089988	0.882154	-1.04424	0.377913	0.296634	-0.0030905	0.00187734	-1.64621	0.100046	0.100046	0.00486374
CD4_Naive	10:104896563_G	NT5C2	0.226852	3.04e-06	0.0138216	0.00542848	0.00514166	0.00113048	0.00123314	0.0011775	415	48.7785	0		interaction	-0.0012139	-0.0042094	0.00235588	0.00241517	-0.515261	-1.74289	0.606489	0.0816707	0.0025295	0.00143362	1.76441	0.0779788	0.0779788	0.00406324
CD4_Naive	10:112608627_A	PDCD4	0.248066	3.08e-07	0.00132685	0.00072249	0.0198022	0.00440543	0.00538296	0.00466251	415	45.7929	0		interaction	-0.0078842	0.00398909	0.00789473	0.00233221	-0.998668	1.71043	0.318205	0.0875065	0.011583	0.00483309	2.3966	0.016737	0.016737	0.00169873
CD4_Naive	10:134053127_G	PPP2R2D	0.216949	8.22e-06	0.0285153	0.0127552	0.00525504	0.00120089	-0.0008799	-0.0014065	415	67.5765	0		interaction	-0.0050786	-0.0082205	0.00260236	0.00248847	-1.95154	-3.30344	0.0512811	0.00099011	0.00429434	0.00156787	2.73896	0.0062767	0.0062767	0.00105438
CD4_Naive	10:25600386_G	PRTFDC1	-0.225062	3.65e-06	0.0148635	0.00637496	-0.0010124	-0.0002634	2.21e-05	0.000282	415	-54.6173	0		interaction	0.00068125	0.0001283	0.00058777	0.00015782	1.15904	0.812926	0.246727	0.416461	-0.0007363	0.00035397	-2.08004	0.0377848	0.0377848	0.00259126
CD4_Naive	10:17576155_T	PTPLA	-0.222643	4.66e-06	0.0168092	0.00788332	-0.0008869	-0.0002456	-9.59e-05	-0.0002473	415	-46.2253	0		interaction	0.00054244	9.75e-05	0.000514	0.00019732	1.05534	0.493942	0.291533	0.621459	-0.0006411	0.00031708	-2.02197	0.0434541	0.0434541	0.00279879
CD4_Naive	10:129216264_T	PTPRE	-0.221669	5.14e-06	0.0179373	0.00854978	-0.0038952	-0.0009404	-0.0011555	-0.0013577	415	-33.793	1.25e-250		interaction	0.00098163	-0.0017258	0.0023882	0.00116978	0.411033	-1.47534	0.681139	0.140447	-0.0018892	0.00144896	-1.3038	0.192611	0.192611	0.00786727
CD4_Naive	10:100240246_C	R3HCC1L	-0.230689	2.04e-06	0.0107194	0.00384082	-0.0042	-0.0009927	-0.0010109	-0.0010537	415	-44.8773	0		interaction	0.00092041	0.00107377	0.00219079	0.00068175	0.420129	1.57503	0.674484	0.115577	-0.001762	0.0013357	-1.31919	0.18742	0.18742	0.00769033
CD4_Naive	10:5747665_A	RBM17	-0.226628	3.11e-06	0.0139501	0.0055402	-0.0162145	-0.0034351	0.00182054	0.00355907	415	-74.2763	0		interaction	0.0126721	-0.000883	0.00621819	0.00201096	2.0379	-0.439074	0.0418314	0.660706	-0.0111125	0.00381977	-2.90921	0.00370641	0.00370641	0.00080374
CD4_Naive	10:82279960_T	TSPAN14	-0.210341	1.56e-05	0.0494033	0.0218045	-0.0078967	-0.0018492	0.00041417	0.00223854	415	-58.3096	0		interaction	0.00773437	0.00234139	0.00384885	0.00242042	2.00953	0.967349	0.0447585	0.333611	-0.0074028	0.00234069	-3.16268	0.00161199	0.00161199	0.00058826
CD4_TCM	10:27033468_T	ABI1	-0.216381	8.69e-06	0.0303179	0.0133652	-0.013213	-0.0031115	-0.0017448	-0.0030059	415	-54.0008	0		interaction	0.00269287	0.00131053	0.00602025	0.00143215	0.447302	0.91508	0.654757	0.360378	-0.0044282	0.00370764	-1.19435	0.232633	0.232633	0.00920767
CD4_TCM	10:134197892_G	ECHS1	-0.225848	3.36e-06	0.0141441	0.00594623	-0.0136204	-0.0033685	-0.0006237	-0.0036564	415	-53.2564	0		interaction	0.00671873	-0.0002198	0.00708393	0.00156983	0.948447	-0.140011	0.343139	0.88868	-0.0078134	0.00426248	-1.83307	0.0670991	0.0670991	0.00365424
B_intermediate	11:62011245_A	C11orf83	0.241941	7.83e-07	0.034929	0.00165378	0.0228132	0.00492397	0.00427543	0.00521325	407	52.1524	0		interaction	-0.0061507	-0.014453	0.00986371	0.00621376	-0.623568	-2.32597	0.53306	0.0202288	0.0104792	0.00594403	1.76298	0.0782238	0.0782238	0.00406324
B_intermediate	11:118872741_C	RPS25	-0.315948	6.93e-11	5.82e-05	3.42e-07	-0.513904	-0.0885431	-0.294049	-0.102921	407	-32.6694	2.13e-234		interaction	-0.0076151	0.0095762	0.0123495	0.00607597	-0.616636	1.57608	0.537622	0.115339	-0.0106723	0.00741428	-1.43943	0.150358	0.150358	0.00647397
B_intermediate	11:64702200_T	SCYL1	0.255486	1.74e-07	0.00892805	0.00043451	0.0189826	0.00404182	-0.005708	-0.0041231	407	86.2725	0		interaction	-0.0233387	-0.0269848	0.00802181	0.0075057	-2.9094	-3.59524	0.00370524	0.00034068	0.018053	0.00482768	3.73948	0.00019537	0.00019537	0.00037125
B_memory	11:64133552_T	AP003774.1	0.244685	6e-07	0.0163877	0.00130895	0.0143662	0.00315542	0.00556089	0.00339347	406	38.2884	0		interaction	-0.0001888	-0.0014957	0.00650064	0.00408337	-0.0290439	-0.366285	0.976836	0.714234	0.00585288	0.00398335	1.46934	0.142072	0.142072	0.00619173
B_memory	11:68084962_C	C11orf24	0.234537	1.77e-06	0.0344239	0.00339358	0.0189231	0.00381076	0.0077665	0.00421366	406	39.5687	0		interaction	-0.0017508	-0.0082601	0.00770972	0.00456281	-0.227088	-1.81031	0.820404	0.0705637	0.00885044	0.00460918	1.92018	0.0551341	0.0551341	0.0032661
B_memory	11:65412035_A	RNASEH2C	-0.277577	1.29e-08	9.71e-05	4.11e-05	-0.0418175	-0.0078713	-0.0132079	-0.009489	406	-46.7579	0		interaction	0.00844975	0.0244963	0.0154933	0.00870061	0.545381	2.81547	0.585619	0.00497113	-0.0185901	0.00914663	-2.03245	0.0423855	0.0423855	0.00278103
B_memory	11:61571348_G	TMEM258	0.278169	1.19e-08	8.55e-05	3.84e-05	0.0793798	0.0143238	0.00264416	0.0168477	406	69.9196	0		interaction	-0.0374058	-0.0469771	0.0221919	0.0117778	-1.68556	-3.98862	0.092209	7.16e-05	0.0419494	0.013357	3.14064	0.00173782	0.00173782	0.00058826
B_naive	11:65843778_A	C11orf80	0.280828	6.92e-09	4.84e-05	2.34e-05	0.0119733	0.0022016	-0.0015946	-0.0024324	411	83.8416	0		interaction	-0.0081869	-0.0061119	0.00471923	0.00354722	-1.73479	-1.723	0.0830972	0.0852092	0.00699165	0.00285757	2.44672	0.0145943	0.0145943	0.00158921
B_naive	11:68743353_G	MRPL21	-0.254112	1.77e-07	0.00208775	0.00044198	-0.0185863	-0.0037705	-0.0078696	-0.0041694	411	-38.6484	0		interaction	-0.0003848	0.0057821	0.00776421	0.00399727	-0.0495651	1.44651	0.960479	0.148359	-0.007005	0.00473681	-1.47884	0.139511	0.139511	0.00610987
CD16_Mono	11:44883183_G	ALKBH3	-0.278309	1.48e-07	0.00715965	0.00037669	-0.0236571	-0.0047823	0.0089531	0.00574251	345	-81.0518	0		interaction	0.032882	0.0219606	0.0104202	0.00811065	3.15561	2.70763	0.00166109	0.0069199	-0.0248617	0.0062463	-3.98023	7.51e-05	7.51e-05	0.00036097
CD16_Mono	11:75487322_T	GDPD5	-0.250579	2.44e-06	0.049094	0.00449202	-0.0066738	-0.0019838	-0.0015895	-0.0024353	345	-30.0649	6.98e-199		interaction	0.00341992	-0.0005325	0.00506643	0.00165364	0.675015	-0.322043	0.49986	0.747504	-0.0046882	0.00302886	-1.54783	0.122056	0.122056	0.00557754
CD16_Mono	11:64213634_A	PPP1R14B	0.259733	1e-06	0.0295232	0.00205862	0.0442068	0.00976286	-0.005557	-0.0121977	345	59.1619	0		interaction	-0.0412301	-0.0105906	0.0214126	0.00565557	-1.92551	-1.8726	0.0545169	0.0614848	0.0364108	0.0125463	2.90211	0.0038075	0.0038075	0.00081092
CD16_Mono	11:66080402_T	RIN1	-0.342388	6.36e-11	5.28e-05	3.16e-07	-0.1131	-0.0187678	-0.0467554	-0.0213685	345	-43.3293	0		interaction	0.0156981	0.0197195	0.0372694	0.0088498	0.421205	2.22824	0.673718	0.0261396	-0.0526735	0.0219207	-2.40291	0.0164899	0.0164899	0.00168576
CD16_Mono	11:57283988_T	TIMM10	-0.310937	3.61e-09	5.28e-05	1.29e-05	-0.0667626	-0.0122072	-0.0236989	-0.0130937	345	-44.682	0		interaction	0.0115024	0.048925	0.022392	0.0218986	0.513684	2.23417	0.607614	0.0257454	-0.0310081	0.0132914	-2.33295	0.0198959	0.0198959	0.00179719
CD16_Mono	11:64078943_G	TRMT112	-0.263901	6.61e-07	0.0224026	0.0014262	-0.166214	-0.0344042	-0.0445178	-0.0420082	345	-41.6292	0		interaction	0.0339053	-0.0078745	0.060627	0.0116197	0.559243	-0.677686	0.576151	0.498165	-0.0711029	0.0352107	-2.01935	0.0437806	0.0437806	0.00280018
CD4_Naive	11:60755517_G	CPSF7	0.210964	1.47e-05	0.0428626	0.020759	0.00578416	0.00143457	-0.0013268	-0.0015044	415	69.6872	0		interaction	-0.0058532	-0.0015645	0.00302532	0.00129184	-1.93473	-1.21103	0.0533143	0.226179	0.00455496	0.00184513	2.46864	0.0137347	0.0137347	0.0015697
CD4_Naive	11:61823386_C	EML3	0.220926	5.54e-06	0.0151461	0.00911667	0.00632942	0.00151275	-0.0011276	-0.002065	415	59.3443	0		interaction	-0.0059166	-0.0022031	0.00378573	0.00134907	-1.56287	-1.63306	0.118411	0.102782	0.00493356	0.00221685	2.22548	0.0262789	0.0262789	0.002044
CD4_Naive	11:125505878_A	ESAM	-0.215199	9.75e-06	0.0277313	0.0147295	-0.0019602	-0.0005539	0.0017012	0.00068415	415	-84.7314	0		interaction	0.00407912	0.00037092	0.00134095	0.00029454	3.04197	1.2593	0.00241381	0.208227	-0.0024358	0.00080433	-3.02831	0.00252451	0.00252451	0.00071125
CD4_Naive	11:133667121_A	IGSF9B	0.22613	3.27e-06	0.0099844	0.00579407	0.00302561	0.00066593	-0.0010403	-0.0008423	415	77.1392	0		interaction	-0.0044702	-0.0013114	0.00170988	0.00047956	-2.61436	-2.73456	0.00907858	0.0063606	0.00354108	0.00101503	3.48863	0.00050737	0.00050737	0.00048037
CD4_Naive	11:2681632_C	KCNQ1OT1	0.223801	4.15e-06	0.0118765	0.00712442	0.011156	0.00245165	0.00444344	0.00282194	415	36.5806	2.91e-293		interaction	-0.0012226	-0.0038335	0.00519744	0.00160578	-0.235225	-2.38734	0.814084	0.0171619	0.00502541	0.00310336	1.61934	0.105699	0.105699	0.00503085
CD4_Naive	11:63787203_C	MARK2	0.22415	4e-06	0.0115609	0.00690833	0.00842776	0.00201161	0.00226749	0.00279351	415	36.4552	2.85e-291		interaction	-0.0003422	-0.0021445	0.00490699	0.00102304	-0.069738	-2.09622	0.944417	0.0363219	0.00283258	0.00290817	0.974007	0.330296	0.330296	0.0123363
CD4_Naive	11:63648573_T	NAA40	-0.213111	1.19e-05	0.0350041	0.0174602	-0.002241	-0.0005031	0.00044483	0.00052001	415	-75.6209	0		interaction	0.00248733	0.00200995	0.00107679	0.00075085	2.30995	2.67692	0.021101	0.007556	-0.002092	0.00065593	-3.18929	0.00147208	0.00147208	0.00058826
CD4_Naive	11:113949232_C	RBM7	0.219482	6.4e-06	0.0173993	0.0103076	0.0134081	0.00303126	0.00342018	0.00337649	415	44.8415	0		interaction	-0.0047557	-0.0029748	0.00620134	0.00227669	-0.766889	-1.30664	0.443335	0.191644	0.00764389	0.00371024	2.06021	0.0396451	0.0396451	0.00265144
CD4_Naive	11:11040934_C	RNF141	0.217348	7.9e-06	0.0217964	0.0123387	0.0029785	0.00072495	-6.28e-05	-0.0009574	415	51.5905	0		interaction	-0.0022158	-0.0028019	0.00175644	0.00150116	-1.26151	-1.86649	0.207429	0.0622748	0.0023718	0.00106298	2.23128	0.0258912	0.0258912	0.00204053
CD4_Naive	11:117800169_T	TMEM25	-0.211949	1.34e-05	0.0393618	0.0191819	-0.0033656	-0.0008185	-3.77e-06	-0.0009322	415	-55.2057	0		interaction	0.0024236	0.00097994	0.0018788	0.00140765	1.28997	0.696149	0.197369	0.486503	-0.0025549	0.00113402	-2.25296	0.0244851	0.0244851	0.00198129
CD4_Naive	11:63868690_G	TRPT1	0.213555	1.14e-05	0.0333591	0.0168511	0.00464355	0.00105315	0.00026935	0.00116601	415	56.7137	0		interaction	-0.0037243	-0.0037363	0.00224311	0.00201064	-1.66032	-1.85828	0.0971739	0.0634323	0.00391822	0.00136985	2.86033	0.00432306	0.00432306	0.0008499
CD4_Naive	11:2372177_A	TSPAN32	-0.222313	4.82e-06	0.0134019	0.00811182	-0.0071626	-0.0017905	-0.0011347	-0.0021816	415	-43.5109	0		interaction	0.00460302	0.0100505	0.00395824	0.00411147	1.1629	2.4445	0.245159	0.0146831	-0.0056263	0.0023939	-2.35028	0.0189595	0.0189595	0.00178612
CD4_TCM	11:67218694_T	ANKRD13D	0.221788	5.08e-06	0.0182996	0.00848363	0.0173829	0.00335752	0.00591116	0.00363278	415	47.2429	0		interaction	-0.002968	-0.0048127	0.00699715	0.00165621	-0.424175	-2.90585	0.671533	0.00374612	0.00839857	0.00418826	2.00527	0.0452129	0.0452129	0.00286834
CD4_TCM	11:70146919_G	AP000487.5	0.233725	1.48e-06	0.0065772	0.00290043	0.00278896	0.00052719	0.00143639	0.00059448	415	34.6779	8.49e-264		interaction	0.00065518	-0.0003702	0.00121567	0.00037284	0.538946	-0.992861	0.590048	0.321026	0.00086451	0.00073862	1.17044	0.242112	0.242112	0.00947935
CD4_TCM	11:116680918_A	AP000936.4	0.227907	2.72e-06	0.0112987	0.00493585	0.00108774	0.00024912	0.00069139	0.00028586	415	21.2938	6.48e-101		interaction	0.00051229	-0.0005988	0.00057802	0.00057957	0.886291	-1.03315	0.375681	0.301791	0.00015705	0.00035194	0.446243	0.655522	0.655522	0.0231311
CD4_TCM	11:1027811_T	AP2A2	0.20994	1.62e-05	0.0350237	0.0225127	0.00598007	0.00123829	0.00076175	0.00123155	415	60.8695	0		interaction	-0.0029269	-0.0044623	0.00250989	0.00197827	-1.16613	-2.25567	0.243848	0.0243138	0.00369337	0.00151598	2.43629	0.0150182	0.0150182	0.00160556
CD4_TCM	11:13288851_A	ARNTL	0.219111	6.64e-06	0.0205197	0.0106386	0.00472864	0.00121559	0.00131637	0.00122582	415	40.2661	0		interaction	-0.0023998	-0.0039679	0.00252176	0.00200898	-0.951631	-1.97508	0.341522	0.0485435	0.00366735	0.00153121	2.39507	0.0168066	0.0168066	0.00169873
CD4_TCM	11:1449821_G	ASCL2	0.240659	7.02e-07	0.00429411	0.00150222	0.00182197	0.00049894	0.00040994	0.00057136	415	37.9216	0		interaction	-0.0005879	-0.0006332	0.00112382	0.00052255	-0.523129	-1.21168	0.601004	0.225931	0.00092929	0.00067458	1.37759	0.168648	0.168648	0.00709085
CD4_TCM	11:116003563_C	CADM1	0.209936	1.62e-05	0.0350323	0.022518	0.00237973	0.00053744	-0.0003505	-0.0005643	415	71.3727	0		interaction	-0.0025667	-0.0018218	0.00115185	0.00054734	-2.22836	-3.32848	0.0260859	0.00090617	0.00218611	0.00070691	3.09249	0.00204179	0.00204179	0.00064085
CD4_TCM	11:60859990_C	CD5	0.210067	1.6e-05	0.0347115	0.0222824	0.0155289	0.00377156	0.00528043	0.00356042	415	40.2528	0		interaction	-0.0030595	0.0023011	0.00642508	0.00285093	-0.47618	0.807141	0.634053	0.419784	0.00744058	0.00393041	1.89308	0.058646	0.058646	0.0033636
CD4_TCM	11:95486859_G	CEP57	-0.238294	9.08e-07	0.00508766	0.00188423	-0.0096507	-0.0020162	-0.0014567	-0.0019882	415	-58.9507	0		interaction	0.00376687	-0.0004612	0.0037269	0.0026713	1.01073	-0.172638	0.3124	0.862972	-0.0050584	0.00230525	-2.19428	0.0284528	0.0284528	0.00215234
CD4_TCM	11:7331543_T	DCHS1	-0.235774	1.19e-06	0.00585024	0.00239577	-0.0011935	-0.0003152	0.00075755	0.0003626	415	-82.721	0		interaction	0.00237745	0.00079993	0.00074832	0.0003666	3.17704	2.18205	0.00153501	0.0293461	-0.0016347	0.00044879	-3.64237	0.00028449	0.00028449	0.00040182
CD4_TCM	11:111791075_T	DIXDC1	0.215176	9.77e-06	0.0260133	0.0147582	0.00130373	0.00032999	0.0001363	0.00029195	415	53.978	0		interaction	-0.0008922	-0.000429	0.00072012	0.00039287	-1.23894	-1.09199	0.215667	0.27511	0.00107534	0.00042977	2.50212	0.0125093	0.0125093	0.00148955
CD4_TCM	11:8009420_A	EIF3F	-0.219725	6.24e-06	0.0198908	0.0101012	-0.0354	-0.0083541	-0.001939	-0.0082071	415	-58.206	0		interaction	0.00702803	0.0034753	0.00862256	0.00719829	0.815075	0.482795	0.41523	0.629351	-0.0082926	0.00519383	-1.59663	0.110675	0.110675	0.00519454
CD4_TCM	11:61599347_A	FADS2	0.497855	2.23e-27	9.42e-06	6.01e-23	0.00559264	0.00043263	0.00508145	0.00037552	415	18.178	3.86e-74		interaction	0.0044814	-0.0003194	0.00087572	0.00034264	5.11738	-0.932178	3.74e-07	0.351477	0.00064519	0.00052261	1.23456	0.217294	0.217294	0.00870647
CD4_TCM	11:61908440_C	FADS3	-0.213057	1.2e-05	0.0291752	0.0175389	-0.0026292	-0.0006154	-0.0002838	-0.0005804	415	-56.4814	0		interaction	0.00166281	0.00107686	0.00127782	0.00074104	1.30129	1.45318	0.193469	0.146499	-0.0019364	0.00078901	-2.45427	0.0142924	0.0142924	0.00158196
B_naive	12:122475739_T	OGFOD2	-0.232111	1.97e-06	0.0302504	0.00372945	-0.0067766	-0.0015212	-0.0007304	-0.0016383	411	-54.829	0		interaction	0.00315029	0.00333579	0.00321858	0.00263333	0.978781	1.26676	0.327934	0.205549	-0.0038907	0.00198019	-1.96483	0.0497216	0.0497216	0.00304634
CD14_Mono	12:95243668_T	CRADD	0.240307	1.31e-06	0.0345386	0.0026062	0.0114744	0.00324119	-0.0054155	-0.0033799	396	71.7735	0		interaction	-0.0187534	-0.0215154	0.00662726	0.00673113	-2.82973	-3.19641	0.00476023	0.00143901	0.0136677	0.00393323	3.47492	0.00053489	0.00053489	0.00048618
CD14_Mono	12:114878087_C	RBM19	-0.268204	5.96e-08	0.00235844	0.00016578	-0.0184858	-0.0056323	0.00701088	0.00541883	396	-64.9168	0		interaction	0.026392	0.00211603	0.0102055	0.0030086	2.58606	0.703327	0.00986074	0.48203	-0.0211202	0.00654254	-3.22813	0.00129015	0.00129015	0.00057464
CD14_Mono	12:7021089_A	SPSB2	0.247467	6.14e-07	0.0196101	0.00133585	0.0106559	0.00296107	0.00074268	0.00519842	396	32.9741	9.56e-239		interaction	-0.0073045	-0.0085714	0.0079725	0.00405802	-0.916207	-2.11221	0.359799	0.0349376	0.0091049	0.00477021	1.9087	0.0566119	0.0566119	0.00330981
CD16_Mono	12:112295190_C	ERP29	-0.260926	8.91e-07	0.0136758	0.0018539	-0.135535	-0.0277744	-0.0388673	-0.0255396	345	-47.5863	0		interaction	0.0075011	0.0107559	0.0340673	0.0138431	0.220185	0.776985	0.825783	0.437395	-0.0325287	0.0208458	-1.56044	0.119047	0.119047	0.00547441
CD4_Naive	12:19299417_A	AEBP2	-0.224349	3.92e-06	0.0133613	0.00678774	-0.0073842	-0.0015003	-0.0009889	-0.0016309	415	-58.7915	0		interaction	0.00339291	-0.0010174	0.00313876	0.00088449	1.08097	-1.15024	0.27998	0.250328	-0.0043423	0.00195073	-2.22596	0.0262467	0.0262467	0.002044
CD4_Naive	12:64741497_G	GNS	-0.210835	1.49e-05	0.0425355	0.0209731	-0.0019405	-0.0004798	-0.000464	-0.0004806	415	-44.2939	0		interaction	0.0003907	0.00097946	0.00102645	0.00076359	0.380636	1.28269	0.703557	0.199907	-0.0008502	0.00062163	-1.36768	0.17173	0.17173	0.00719507
CD4_Naive	12:25399474_A	IFLTD1	0.211301	1.42e-05	0.0406125	0.0202096	0.00121064	0.00028738	-2.3e-07	-0.0003241	415	56.944	0		interaction	-0.0011028	-0.000332	0.0006453	0.00020709	-1.70891	-1.60299	0.0877879	0.109262	0.00107128	0.00039495	2.71241	0.00679809	0.00679809	0.00111578
CD4_Naive	12:109997164_T	MMAB	-0.250658	2.29e-07	0.00231004	0.00055509	-0.0081085	-0.0017379	-0.001759	-0.0022425	415	-45.5907	0		interaction	0.00232529	-0.001041	0.00419909	0.00110776	0.553761	-0.939702	0.579871	0.347605	-0.0039589	0.00252337	-1.56889	0.117	0.117	0.00541568
CD4_Naive	12:110039060_A	RAD9B	0.234113	1.42e-06	0.00553468	0.00279501	0.00133578	0.00030944	-0.0001863	-0.0002482	415	78.166	0		interaction	-0.0013499	-1.11e-05	0.00058688	0.00011926	-2.3002	-0.0926706	0.0216488	0.926184	0.00114501	0.00035441	3.23077	0.00127626	0.00127626	0.00057464
CD4_Naive	12:96200660_A	SNRPF	0.233331	1.54e-06	0.00573617	0.00300732	0.0164708	0.00344274	0.00124373	0.0039862	415	58.8939	0		interaction	-0.009522	-0.0106022	0.00564145	0.00401344	-1.68787	-2.64168	0.0917595	0.00838278	0.0104141	0.00341854	3.04635	0.00237921	0.00237921	0.00069534
CD4_Naive	12:130901306_G	STX2	-0.215666	9.32e-06	0.0250979	0.0141822	-0.0060492	-0.0014149	-0.0013045	-0.0015824	415	-45.534	0		interaction	0.00157887	-0.0012863	0.00304713	0.00087639	0.518149	-1.46773	0.604473	0.142504	-0.0029096	0.00182808	-1.59161	0.1118	0.1118	0.00522908
CD4_Naive	12:104661818_G	TDG	-0.217814	7.55e-06	0.0197928	0.0118612	-0.0076503	-0.0017891	-0.0018799	-0.00202	415	-43.5633	0		interaction	0.00262713	0.00079269	0.00376755	0.00213979	0.697305	0.370453	0.48578	0.711126	-0.0036704	0.00224579	-1.63435	0.10251	0.10251	0.00493778
CD4_Naive	12:133002094_C	ULK1	-0.219541	6.36e-06	0.0170057	0.0102596	-0.0025151	-0.0005967	4.34e-06	0.00061984	415	-59.6538	0		interaction	0.00183861	0.00025633	0.00127638	0.00054601	1.44048	0.469454	0.150054	0.638851	-0.0017984	0.00078276	-2.29753	0.0218013	0.0218013	0.00187065
CD4_Naive	12:122478860_T	WDR66	-0.228656	2.52e-06	0.00863388	0.00461307	-0.001052	-0.0002306	-0.0007492	-0.000336	415	-15.1367	4.63e-52		interaction	-0.000796	-0.0003142	0.00061109	0.00045105	-1.3026	-0.696573	0.193023	0.486237	3.67e-05	0.00037544	0.097782	0.922126	0.922126	0.0319401
CD4_TCM	12:53312612_T	ACVR1B	-0.214491	1.04e-05	0.0446239	0.0156111	-0.0024525	-0.000606	0.0012105	0.00081304	415	-73.5879	0		interaction	0.00478323	0.00060872	0.0015364	0.0004897	3.11328	1.24305	0.00190458	0.214152	-0.0036044	0.0009122	-3.95133	8.34e-05	8.34e-05	0.00036097
CD4_TCM	12:15095162_A	ARHGDIB	0.234141	1.42e-06	0.00606502	0.00278768	0.0836656	0.0181864	0.022136	0.0220944	415	43.8017	0		interaction	-0.0093162	0.003083	0.0152705	0.0045185	-0.610076	0.682307	0.541955	0.495208	0.017332	0.00896961	1.93231	0.0536136	0.0536136	0.00320608
CD4_TCM	12:92523114_C	BTG1	0.263416	5.14e-08	0.00042148	0.00014479	0.282683	0.0635889	0.0268121	0.0487688	415	65.0448	0		interaction	-0.0295077	0.00357075	0.0257336	0.0113269	-1.14666	0.315244	0.251806	0.752645	0.0327611	0.0155951	2.10073	0.0359229	0.0359229	0.00252028
CD4_TCM	12:553733_G	CCDC77	0.231409	1.89e-06	0.00795105	0.00359482	0.0027189	0.00060976	0.00024047	0.00056703	415	60.6361	0		interaction	-0.0017987	-0.0018134	0.00125988	0.00115276	-1.42767	-1.57307	0.153709	0.116029	0.00198005	0.00075694	2.61588	0.00903855	0.00903855	0.00128846
CD4_TCM	12:119702955_T	CIT	0.227853	2.74e-06	0.0119938	0.00496031	0.00050118	0.00014217	-0.0002288	-0.0001586	415	69.8103	0		interaction	-0.0008709	-0.001181	0.00031761	0.00032276	-2.74208	-3.659	0.0062179	0.00026689	0.00063528	0.00019539	3.25131	0.00118846	0.00118846	0.00057464
CD4_TCM	12:132580347_A	EP400NL	-0.258324	9.43e-08	0.00065061	0.00025102	-0.005275	-0.0010292	-0.0012953	-0.0009676	415	-57.3924	0		interaction	0.0021161	0.00104733	0.00205453	0.00064998	1.02997	1.61131	0.303281	0.107439	-0.0032809	0.00128021	-2.56276	0.0105346	0.0105346	0.00137934
CD4_Naive	13:26761732_G	RNF6	-0.220497	5.78e-06	0.0201902	0.00945558	-0.0088658	-0.0020458	0.00054388	0.00257112	415	-58.34	0		interaction	0.00825946	-0.0001864	0.00475862	0.00094898	1.73569	-0.196468	0.082938	0.844285	-0.0078002	0.00284511	-2.74162	0.00622646	0.00622646	0.00105088
CD4_Naive	13:53101734_A	VPS36	-0.217178	8.03e-06	0.0238641	0.0125087	-0.0134794	-0.002893	-0.0026299	-0.0041217	415	-43.8917	0		interaction	0.00798006	-0.0019346	0.00727075	0.00146587	1.09756	-1.31978	0.272671	0.187221	-0.0102258	0.00425136	-2.40529	0.0163465	0.0163465	0.00167589
CD4_TCM	13:47370542_G	ESD	-0.228465	2.57e-06	0.0144744	0.00469314	-0.011925	-0.0025532	-0.004597	-0.0029762	415	-38.0693	0		interaction	0.00256111	0.00489745	0.00488139	0.00409907	0.524669	1.19477	0.599933	0.23247	-0.0061313	0.00294587	-2.08131	0.0376678	0.0376678	0.00259126
B_naive	14:67452834_A	EIF2S1	-0.246704	4.09e-07	0.0381626	0.0009297	-0.0141751	-0.0032303	-0.002	-0.0044589	411	-44.8284	0		interaction	0.00682432	0.00407685	0.00773322	0.00250226	0.882468	1.62927	0.377744	0.103584	-0.0084545	0.00458935	-1.8422	0.0657527	0.0657527	0.00360428
CD4_Naive	14:81435483_G	CEP128	0.251443	2.1e-07	0.001461	0.00051364	0.0033794	0.00075615	0.0006028	0.00081354	415	50.927	0		interaction	-0.0012443	-0.0025205	0.00171566	0.00190757	-0.725269	-1.32131	0.468463	0.18671	0.0017298	0.00101592	1.70269	0.0889472	0.0889472	0.00443874
CD4_Naive	14:55522738_A	CNIH1	-0.212231	1.3e-05	0.047948	0.0187492	-0.0113529	-0.0032369	-0.0073563	-0.0036633	415	-16.6548	1.4e-62		interaction	-0.0071886	-0.005777	0.00616562	0.00221285	-1.16591	-2.61067	0.243939	0.00917622	0.000805	0.0037414	0.21516	0.829688	0.829688	0.0288781
CD4_Naive	14:103823243_C	MARK3	0.230865	2e-06	0.0121301	0.00377871	0.00749932	0.0017886	0.00185603	0.00207854	415	41.9242	0		interaction	-0.0038556	-0.0061651	0.00381196	0.00261671	-1.01145	-2.35607	0.312054	0.0186684	0.00541369	0.0022941	2.35983	0.0184812	0.0184812	0.00176809
CD4_Naive	14:23077543_G	PABPN1	-0.214895	1e-05	0.0365361	0.0151059	-0.0136108	-0.0034628	-0.0014851	-0.0041944	415	-45.4157	0		interaction	0.00795439	-0.0015169	0.00735662	0.00168937	1.08126	-0.89794	0.279853	0.369441	-0.0089947	0.00446499	-2.0145	0.0442337	0.0442337	0.00282122
CD4_Naive	14:74185596_T	PTGR2	-0.212751	1.24e-05	0.0451963	0.0179725	-0.0039698	-0.0010006	-0.0011464	-0.0011537	415	-37.6641	0		interaction	0.00153996	-6.09e-05	0.00230376	0.0005113	0.668454	-0.119187	0.504003	0.905152	-0.0023712	0.00138171	-1.7161	0.0864635	0.0864635	0.00436964
CD4_Naive	14:39423339_T	TRAPPC6B	0.225678	3.42e-06	0.0194726	0.00603542	0.00358232	0.00084937	0.00063044	0.00109172	415	43.4742	0		interaction	-0.0020419	-0.0047843	0.00198244	0.00156939	-1.02998	-3.04853	0.303279	0.00236217	0.00281799	0.00121483	2.31966	0.0205668	0.0205668	0.00182135
CD4_Naive	14:69272319_T	ZFP36L1	0.226936	3.01e-06	0.0179474	0.00538839	0.025776	0.0053983	0.0044783	0.00574291	415	55.0467	0		interaction	-0.0088013	-0.0162813	0.00884959	0.00836917	-0.994544	-1.94539	0.320207	0.0520181	0.0122006	0.00529886	2.30249	0.021519	0.021519	0.00186431
CD4_TCM	14:34238367_C	BAZ1A	0.211209	1.43e-05	0.0403278	0.0203586	0.0104124	0.0032813	-0.0019759	-0.003153	415	55.4579	0		interaction	-0.0066529	-0.0007443	0.0056386	0.00388035	-1.17988	-0.191814	0.238338	0.847928	0.00523381	0.0033971	1.54067	0.123724	0.123724	0.00562505
CD4_TCM	14:105313998_C	CEP170B	-0.215565	9.41e-06	0.0329731	0.0142995	-0.0010245	-0.0002476	-0.000254	-0.0002228	415	-47.1318	0		interaction	0.00042976	0.00106084	0.00049496	0.0005137	0.868276	2.06509	0.385459	0.0391801	-0.000712	0.00030145	-2.36197	0.0183754	0.0183754	0.00176269
CD4_TCM	14:104133530_A	CKB	0.237253	1.02e-06	0.0114027	0.00208092	0.00199862	0.00050627	0.00064401	0.00072378	415	31.2426	1.41e-214		interaction	-0.0005742	-0.0010822	0.00136365	0.00032317	-0.421042	-3.34861	0.673818	0.00084353	0.00119564	0.00080037	1.49386	0.135537	0.135537	0.00597977
CD4_TCM	14:74388236_G	COQ6	-0.216075	8.95e-06	0.0323407	0.0137077	-0.0053857	-0.0012651	-0.0023805	-0.0012801	415	-34.016	6.46e-254		interaction	2.71e-05	0.00091754	0.00270742	0.00104225	0.00999483	0.88034	0.992027	0.378894	-0.0023889	0.00163425	-1.46175	0.144134	0.144134	0.00626633
CD4_TCM	14:73711673_T	DCAF4	0.21616	8.88e-06	0.0322334	0.0136107	0.00309244	0.00086156	-0.0003774	-0.0009737	415	54.3672	0		interaction	-0.0032577	-0.0028268	0.00193594	0.00071891	-1.68274	-3.932	0.0927488	9.03e-05	0.00305825	0.00116243	2.63091	0.00865124	0.00865124	0.00124316
CD4_TCM	14:31284814_C	G2E3	0.219235	6.56e-06	0.0275111	0.0105306	0.00407411	0.00100817	0.00090177	0.00104186	415	44.5758	0		interaction	-0.001121	-0.0021014	0.00217561	0.00170928	-0.515246	-1.22942	0.606499	0.219212	0.0019158	0.00131555	1.45627	0.145644	0.145644	0.00630896
CD4_TCM	14:94985635_T	GSC	0.217691	7.64e-06	0.0300984	0.011985	0.00049959	0.00012117	3.7e-05	0.00017632	415	44.0463	0		interaction	-0.0001957	-0.0004349	0.00031907	0.00013128	-0.613333	-3.31295	0.5398	0.00095741	0.00023976	0.00019289	1.24299	0.214171	0.214171	0.00861029
CD4_TCM	14:23317517_T	HAUS4	0.219078	6.66e-06	0.0277958	0.010668	0.00391366	0.00088716	-0.0006752	-0.0009177	415	73.2377	0		interaction	-0.0042299	-0.0019833	0.00190054	0.00075045	-2.22561	-2.64283	0.0262704	0.00835454	0.00363335	0.00115724	3.13966	0.00174273	0.00174273	0.00058826
B_naive	15:66861352_G	AAGAB	-0.239101	9.4e-07	0.00893525	0.00194288	-0.0148855	-0.0032029	0.0029811	0.00410513	411	-69.5654	0		interaction	0.0181178	0.0263832	0.00781891	0.00886385	2.31717	2.97649	0.0207032	0.00298857	-0.0149105	0.00459528	-3.24474	0.00121608	0.00121608	0.00057464
CD14_Mono	15:39617951_G	THBS1	0.257142	2.12e-07	0.00643715	0.00051702	0.0607637	0.0192162	0.0390386	0.0190394	396	15.9817	8.57e-58		interaction	0.0124101	-0.0587405	0.0296141	0.0316338	0.419062	-1.85689	0.675269	0.0636468	0.0147346	0.0177344	0.830849	0.406274	0.406274	0.0149248
CD16_Mono	15:81066558_G	FAH	-0.262503	7.61e-07	0.0206985	0.00161401	-0.0085301	-0.0036983	-0.0012197	-0.0034166	345	-26.9684	1.73e-160		interaction	0.00245226	-0.003207	0.0064086	0.00264138	0.382652	-1.21413	0.702079	0.225055	-0.0037839	0.00389163	-0.972326	0.33118	0.33118	0.0123564
CD4_Naive	15:89450836_A	ANPEP	0.231977	1.78e-06	0.0166359	0.00341272	0.00034191	0.00010911	-5.69e-05	-0.0001236	415	49.2864	0		interaction	-0.0003408	-0.0004085	0.00024115	0.00020663	-1.41319	-1.97701	0.157921	0.0483237	0.00027887	0.00014634	1.9056	0.056998	0.056998	0.00331916
CD4_Naive	15:40844222_A	C15orf57	-0.216969	8.2e-06	0.0314465	0.0127331	-0.0040676	-0.0009557	0.00038573	0.00111307	415	-61.8373	0		interaction	0.00413676	0.00228538	0.00211886	0.00149565	1.95235	1.52802	0.0511844	0.126834	-0.0037107	0.00130013	-2.85413	0.00440765	0.00440765	0.00085248
CD4_Naive	15:39316630_A	EIF2AK4	-0.217707	7.63e-06	0.030748	0.0119689	-0.0045304	-0.0009994	0.00046974	0.00121368	415	-64.7891	0		interaction	0.0033824	0.00061885	0.00229568	0.00094902	1.47338	0.652092	0.140975	0.514497	-0.0029306	0.0013751	-2.13118	0.033326	0.033326	0.00237503
CD4_Naive	15:82422020_T	GOLGA6L20	-0.236906	1.05e-06	0.0102033	0.00215185	-0.0008888	-0.0001893	-0.0003125	-0.0003667	415	-28.4512	2.35e-178		interaction	0.00011253	0.00024004	0.0005896	0.00041272	0.190861	0.58159	0.848675	0.560978	-0.0004313	0.0003575	-1.20647	0.227933	0.227933	0.00905168
CD4_Naive	15:78370548_T	IREB2	-0.212467	1.27e-05	0.0361165	0.0183925	-0.0069586	-0.0016853	0.00173734	0.00203004	415	-67.1419	0		interaction	0.00747452	0.00505806	0.003633	0.00333889	2.0574	1.5149	0.0399155	0.130126	-0.0060894	0.00221859	-2.74473	0.00616837	0.00616837	0.00104601
CD4_Naive	15:100550722_G	LRRC28	-0.252951	1.76e-07	0.00224862	0.00044043	-0.0046409	-0.0009082	-0.0006761	-0.0012121	415	-53.3295	0		interaction	0.00208605	0.00252056	0.00215834	0.00097649	0.966508	2.58124	0.334032	0.0099908	-0.0027305	0.00134381	-2.03189	0.0424377	0.0424377	0.00278103
CD4_Naive	15:79247732_T	MORF4L1	0.228474	2.57e-06	0.0205602	0.00468948	0.026441	0.00526707	0.00750717	0.00588603	415	48.833	0		interaction	-0.0054062	-0.0154412	0.00785758	0.00837289	-0.688021	-1.84419	0.491605	0.0654617	0.0106184	0.00480905	2.208	0.0274782	0.0274782	0.00210983
CD4_Naive	15:65284788_T	MTFMT	0.239539	7.93e-07	0.00753327	0.00167249	0.00433841	0.00089378	0.00058915	0.00097918	415	57.6108	0		interaction	-0.0015247	-0.0012311	0.00191157	0.00146753	-0.797601	-0.838902	0.425298	0.401732	0.0021981	0.00117223	1.87515	0.0610738	0.0610738	0.00347364
CD4_Naive	15:60170288_G	NARG2	-0.220745	5.64e-06	0.0277964	0.00925722	-0.0049643	-0.0011813	-0.0012754	-0.0014272	415	-40.562	0		interaction	0.00146316	0.00453435	0.00266226	0.00255974	0.549592	1.77141	0.582726	0.0768077	-0.0026332	0.00160417	-1.64148	0.101023	0.101023	0.00489788
CD4_Naive	15:59830480_A	RORA	-0.215757	9.23e-06	0.0326022	0.0140711	-0.0165081	-0.0047055	0.00066961	0.00476286	415	-52.2663	0		interaction	0.0136545	-0.0050702	0.0083538	0.00296341	1.63452	-1.71094	0.102475	0.0874138	-0.012878	0.00510131	-2.52445	0.0117472	0.0117472	0.00146238
CD4_Naive	15:40737490_T	ZFYVE19	-0.250416	2.36e-07	0.0026659	0.00056881	-0.003643	-0.0007588	-0.0004354	-0.000906	415	-55.2949	0		interaction	0.00205422	0.00209664	0.00167003	0.00125729	1.23005	1.66759	0.218978	0.0957218	-0.0023417	0.0010314	-2.2704	0.0234025	0.0234025	0.00192795
CD4_TCM	15:65230010_C	AC100830.4	0.216644	8.47e-06	0.0346573	0.0130796	0.00043667	0.00014437	1.83e-05	0.00012341	415	44.8755	0		interaction	-0.0001944	-0.0001444	0.00027953	0.00020153	-0.695587	-0.716533	0.486855	0.473836	0.00021365	0.00017171	1.2442	0.213727	0.213727	0.00860208
CD4_TCM	15:33198840_T	AC135983.2	0.234437	1.37e-06	0.0179836	0.00271328	0.00074861	0.00018935	-4.24e-05	-0.0001582	415	65.3033	0		interaction	-0.0006655	-0.0003497	0.00036966	0.00019332	-1.80017	-1.8087	0.0721461	0.0708082	0.00061663	0.00022434	2.74858	0.00609683	0.00609683	0.0010388
B_memory	16:55842404_G	CES1	0.245552	5.46e-07	0.0160941	0.00120452	0.0130659	0.0029013	0.00620944	0.00333437	406	31.2574	8.86e-215		interaction	0.0016498	-0.0076981	0.00600737	0.00518432	0.274629	-1.48488	0.783661	0.137907	0.00419068	0.00362634	1.15562	0.248126	0.248126	0.00963962
B_memory	16:971775_T	LUC7L	-0.238966	1.11e-06	0.0352971	0.00225437	-0.0291994	-0.0068259	-0.0017162	-0.0079778	406	-52.743	0		interaction	0.0128239	0.0047078	0.013705	0.00506985	0.935713	0.928587	0.349658	0.353338	-0.0165986	0.00831975	-1.99508	0.0463185	0.0463185	0.00292105
B_naive	16:1380761_G	GNPTG	0.303976	3.11e-10	3.35e-05	1.34e-06	0.0145382	0.00237808	0.00173865	0.00318608	411	65.2678	0		interaction	-0.0093487	-0.0084813	0.00571631	0.0036638	-1.63545	-2.31489	0.102282	0.0208283	0.0111024	0.00340824	3.25752	0.0011632	0.0011632	0.00057464
B_naive	16:2365288_T	IL32	-0.23582	1.33e-06	0.0278447	0.00264636	-0.0747229	-0.0155489	-0.0072067	-0.0171265	411	-59.1721	0		interaction	0.0339215	0.0111475	0.0246702	0.00696336	1.375	1.60088	0.169452	0.109731	-0.0379491	0.01517	-2.50159	0.0125285	0.0125285	0.00148955
B_naive	16:82201898_A	MPHOSPH6	-0.232946	1.81e-06	0.034042	0.00345419	-0.0116349	-0.0023608	-0.0063167	-0.0026219	411	-30.5595	2.11e-205		interaction	-0.001214	0.00642776	0.00503505	0.00463783	-0.24112	1.38594	0.809514	0.166086	-0.0047987	0.00299976	-1.5997	0.109992	0.109992	0.00517159
B_naive	16:109671_G	SNRNP25	-0.260497	8.42e-08	0.0032182	0.00022686	-0.0306206	-0.0052931	-0.0083281	-0.0060547	411	-56.1966	0		interaction	0.00980457	0.0209207	0.0103618	0.0111404	0.946221	1.87791	0.344273	0.0606957	-0.0175329	0.00635315	-2.75973	0.00589476	0.00589476	0.00101892
CD14_Mono	16:24475156_G	ARHGAP17	0.231869	3.11e-06	0.0303759	0.00554987	0.0276338	0.00634934	-0.0013262	-0.0055292	396	68.4488	0		interaction	-0.020645	-0.0004387	0.0123493	0.00547771	-1.67175	-0.0800857	0.0949132	0.936187	0.01967	0.00743996	2.64383	0.00833693	0.00833693	0.00121755
CD14_Mono	16:10726161_T	CLEC16A	-0.222899	7.53e-06	0.0419009	0.0118434	-0.0067741	-0.0022535	-0.0002241	-0.0021289	396	-42.0446	0		interaction	0.00392446	0.00409852	0.00459116	0.00405677	0.854785	1.01029	0.392893	0.312621	-0.0037948	0.0028083	-1.35128	0.176939	0.176939	0.00737014
CD14_Mono	16:1893122_C	FAHD1	-0.22808	4.54e-06	0.0303759	0.0077079	-0.0147206	-0.0053171	-0.0005219	-0.004712	396	-39.7703	0		interaction	0.01111	0.0184873	0.0098915	0.0105213	1.12319	1.75713	0.261651	0.079228	-0.011523	0.00592817	-1.94376	0.0522288	0.0522288	0.00315139
CD14_Mono	16:2948706_T	FLYWCH2	0.2241	6.71e-06	0.0351611	0.0107335	0.0181686	0.00593804	0.00499988	0.00500183	396	33.7528	4.86e-250		interaction	-0.0094244	-0.0097611	0.0105899	0.00594312	-0.889947	-1.64242	0.373727	0.100845	0.0133671	0.00645015	2.07236	0.0385098	0.0385098	0.00260812
CD14_Mono	16:740404_G	HAGHL	0.276105	2.32e-08	0.00068222	7.04e-05	0.0112902	0.00195761	-0.0024576	-0.0025527	396	85.0446	0		interaction	-0.0123778	-0.0048657	0.00497416	0.00231974	-2.48842	-2.09753	0.0130073	0.0362194	0.00990147	0.00302057	3.27802	0.0010846	0.0010846	0.00057464
CD14_Mono	16:84386087_C	KLHL36	-0.227571	4.77e-06	0.0303759	0.0080464	-0.0240102	-0.0072399	-0.0147052	-0.0058793	396	-19.8541	5.08e-88		interaction	-0.0121372	-0.0018999	0.0120214	0.00442127	-1.00962	-0.429714	0.312941	0.667504	-0.0008538	0.00751115	-0.113667	0.909527	0.909527	0.0315342
CD14_Mono	16:88727519_C	RNF166	0.259745	1.58e-07	0.00416223	0.00039938	0.0485225	0.0101153	0.00996147	0.00866453	396	57.6139	0		interaction	-0.0087419	-0.0085574	0.015226	0.0120901	-0.574139	-0.7078	0.566014	0.479249	0.0169964	0.00937295	1.81334	0.0701053	0.0701053	0.0037728
CD16_Mono	16:30434012_A	SLX1A	0.271653	2.99e-07	0.0305542	0.00070366	0.00558524	0.00246717	-0.0013489	-0.0030985	345	32.5177	3e-232		interaction	-0.0039607	-0.0042274	0.00529307	0.00276798	-0.748272	-1.52724	0.454514	0.127093	0.00237343	0.00321011	0.73936	0.459903	0.459903	0.0166892
CD4_Naive	16:70637616_C	DDX19A	0.220097	6.02e-06	0.0250044	0.00978294	0.00585038	0.00133937	0.00038709	0.00160928	415	53.1566	0		interaction	-0.0034254	-0.0005453	0.00313991	0.00112832	-1.09092	-0.483319	0.275581	0.628979	0.00383664	0.00189741	2.02204	0.0434469	0.0434469	0.00279879
CD4_Naive	16:79578564_A	DYNLRB2	-0.217662	7.66e-06	0.0305312	0.0120135	-0.0007494	-0.0002859	-5.29e-05	-0.0002807	415	-35.4118	5.63e-275		interaction	0.0004241	0.00025344	0.00066573	0.00016712	0.63705	1.51652	0.524243	0.129716	-0.0004851	0.00039098	-1.24069	0.215023	0.215023	0.00863482
CD4_Naive	16:15999132_T	FOPNL	0.237412	9.98e-07	0.00559024	0.00204977	0.0102529	0.00189938	0.00184616	0.00234495	415	56.7516	0		interaction	-0.0044434	-0.0008829	0.00465483	0.00098891	-0.954573	-0.892763	0.340032	0.372206	0.00645444	0.00278085	2.32103	0.0204922	0.0204922	0.0018194
CD4_Naive	16:5061883_C	NAGPA	0.226741	3.07e-06	0.0151431	0.00548375	0.00519542	0.00108725	0.00025634	0.00118592	415	62.5381	0		interaction	-0.0033442	-0.0053258	0.00228112	0.00160511	-1.46602	-3.31801	0.142967	0.00094041	0.00360948	0.00139751	2.5828	0.0099462	0.0099462	0.00134938
CD4_Naive	16:781633_A	NARFL	0.238816	8.58e-07	0.00494424	0.00179297	0.00452976	0.00101156	0.00197513	0.00127443	415	31.9846	8.93e-225		interaction	0.00013146	-0.0009315	0.0023976	0.00097066	0.0548293	-0.959646	0.956286	0.337473	0.00186923	0.00144319	1.29521	0.195558	0.195558	0.00796038
CD4_Naive	16:8873572_C	PMM2	0.221182	5.4e-06	0.0230528	0.00891904	0.00303417	0.00081375	0.00081817	0.00102138	415	34.5684	3.77e-262		interaction	-0.0012192	-0.0009983	0.00193786	0.00078749	-0.62914	-1.26773	0.529406	0.205201	0.00191288	0.0011616	1.64677	0.0999303	0.0999303	0.00486374
CD4_Naive	16:30592110_G	TAOK2	-0.221389	5.29e-06	0.0227066	0.00875598	-0.0026651	-0.0007915	0.00156689	0.00078292	415	-77.4387	0		interaction	0.00507066	0.00168891	0.00163776	0.00064334	3.09609	2.62521	0.00201736	0.00879629	-0.0035243	0.0009877	-3.56819	0.0003771	0.0003771	0.00043526
CD4_Naive	16:85281036_G	TLDC1	-0.215258	9.69e-06	0.0377649	0.0146605	-0.0020665	-0.0005004	0.00039034	0.00073546	415	-56.2652	0		interaction	0.00196835	-0.0006031	0.00131864	0.00036418	1.49271	-1.65599	0.135839	0.0980482	-0.0016478	0.00079569	-2.0709	0.0386328	0.0386328	0.00260812
CD4_Naive	16:20308193_C	TMEM159	0.2196	6.32e-06	0.0259954	0.0102082	0.00461623	0.00093539	0.00035128	0.00096494	415	64.6505	0		interaction	-0.0021576	-0.001765	0.00197787	0.00156687	-1.09086	-1.12646	0.275607	0.260251	0.00261849	0.00119148	2.19768	0.0282082	0.0282082	0.0021429
CD4_Naive	16:24693048_G	TNRC6A	-0.240458	7.17e-07	0.00451133	0.00153196	-0.0151404	-0.0032779	-0.0031543	-0.0038773	415	-48.0927	0		interaction	0.00446076	-0.0009549	0.00689458	0.0015956	0.646994	-0.598456	0.517789	0.549676	-0.0073307	0.00420888	-1.74173	0.0818745	0.0818745	0.0042212
CD4_Naive	16:89849480_T	VPS9D1	0.214179	1.08e-05	0.0416298	0.0160119	0.00241157	0.00054004	-2.89e-05	-0.0006085	415	61.1058	0		interaction	-0.0019555	-0.0013065	0.00117626	0.00074633	-1.66248	-1.75052	0.0967402	0.0803463	0.00196604	0.00072314	2.71877	0.00666992	0.00666992	0.00110376
CD4_TCM	16:75231947_G	AC009120.6	0.227981	2.7e-06	0.0159217	0.00490251	0.00133191	0.0002891	0.00031261	0.00030992	415	48.993	0		interaction	-0.0003531	-0.0007806	0.00063956	0.00046967	-0.552075	-1.66201	0.581024	0.096834	0.00070437	0.00038766	1.81697	0.0695314	0.0695314	0.00375816
CD4_TCM	16:56578018_A	CPNE2	0.224355	3.92e-06	0.019616	0.00678424	0.00335012	0.00096599	2.47e-05	0.0008352	415	53.0497	0		interaction	-0.0025835	-0.0011889	0.00188606	0.00122558	-1.3698	-0.97006	0.171067	0.332259	0.00260481	0.00114772	2.26955	0.0234545	0.0234545	0.00192795
CD4_TCM	16:88081951_A	GALNS	0.233925	1.45e-06	0.0119489	0.00284594	0.00464827	0.00107158	-5.06e-05	-0.0010223	415	64.6347	0		interaction	-0.0042906	-0.0009171	0.00217236	0.00078902	-1.9751	-1.16236	0.0485403	0.245377	0.00434928	0.00133608	3.25526	0.00117219	0.00117219	0.00057464
B_intermediate	17:29734707_A	EVI2A	-0.260903	9.29e-08	0.0186037	0.00024772	-0.0274295	-0.0058698	-0.0090993	-0.0058407	407	-44.6583	0		interaction	0.00442219	0.00712558	0.0109659	0.0073517	0.403269	0.969242	0.686841	0.33267	-0.0124221	0.00663063	-1.87344	0.0613132	0.0613132	0.00347673
B_memory	17:48625828_T	SPATA20	-0.271507	2.72e-08	0.00064867	8.12e-05	-0.0148547	-0.0032323	-0.0058424	-0.003736	406	-36.7587	4.22e-296		interaction	0.00077016	0.0020014	0.00662857	0.00401984	0.116187	0.49788	0.907529	0.618683	-0.0062857	0.00401179	-1.56682	0.11749	0.11749	0.00542432
B_naive	17:36224975_G	ACACA	0.224842	4.16e-06	0.0356532	0.00713952	0.00430208	0.00126059	0.00124027	0.00145712	411	32.2165	5.18e-228		interaction	-0.0005316	-0.0039652	0.00279217	0.00268489	-0.190403	-1.47684	0.849034	0.140046	0.00163608	0.00167001	0.979683	0.327489	0.327489	0.0122648
B_naive	17:44041987_C	ARL17A	0.22491	4.13e-06	0.0356532	0.00709602	0.0128705	0.00241739	0.00587578	0.00251168	411	40.6783	0		interaction	0.00100271	-0.0015838	0.00503626	0.00235511	0.199098	-0.672482	0.842228	0.501438	0.00481042	0.00306437	1.56979	0.116792	0.116792	0.00541305
B_naive	17:79087537_C	C17orf89	-0.226418	3.54e-06	0.0356532	0.00621621	-0.0230387	-0.0059029	-0.0042522	-0.0058485	411	-45.8337	0		interaction	0.00418973	0.0129943	0.0106675	0.00673098	0.392757	1.93051	0.694586	0.0538366	-0.0081977	0.00635062	-1.29085	0.197066	0.197066	0.00801265
B_naive	17:33512756_T	SLFN12L	-0.225797	3.77e-06	0.0356532	0.00656595	-0.0025804	-0.001321	-0.0018814	-0.0012024	411	-7.93374	2.17e-15		interaction	-0.0017538	0.00023185	0.00259154	0.00229578	-0.676749	0.10099	0.498728	0.91958	-0.0001261	0.00156116	-0.0807547	0.935654	0.935654	0.0323291
B_naive	17:76878902_C	TK1	0.225304	3.97e-06	0.0356532	0.00685602	0.00469985	0.00183404	0.00052338	0.00097195	411	40.7918	0		interaction	-0.0016293	-0.0034268	0.00323193	0.00376135	-0.504121	-0.911046	0.614292	0.362499	0.00247247	0.00198509	1.24552	0.213242	0.213242	0.00859224
B_naive	17:8201317_G	TMEM102	-0.233991	1.62e-06	0.0197606	0.00313495	-0.0053181	-0.0016879	-0.0012475	-0.0019365	411	-32.1247	9.97e-227		interaction	0.00083618	0.00121301	0.00376389	0.00096788	0.222158	1.25326	0.824238	0.210415	-0.0021403	0.0022775	-0.93976	0.347576	0.347576	0.0129143
CD14_Mono	17:78136451_C	GAA	-0.241	1.22e-06	0.0323316	0.00244709	-0.0378523	-0.0081962	-0.0195351	-0.0089102	396	-30.1083	1.88e-199		interaction	-0.0022965	0.0104128	0.0156464	0.0153445	-0.146775	0.678601	0.883342	0.497562	-0.0131044	0.00952449	-1.37587	0.169198	0.169198	0.00710562
CD14_Mono	17:74699110_A	MXRA7	0.271157	4.21e-08	0.00502507	0.00012079	0.0133739	0.00304078	0.00414794	0.00355569	396	39.2412	0		interaction	-0.0015115	-0.001839	0.00628716	0.00130228	-0.240403	-1.41215	0.810071	0.158243	0.00540709	0.00372198	1.45275	0.146636	0.146636	0.0063366
CD14_Mono	17:16254494_G	ZSWIM7	0.253398	3.22e-07	0.0204323	0.00075131	0.0435806	0.00819699	0.00028084	0.00815459	396	74.5225	0		interaction	-0.0254114	-0.0161872	0.0149253	0.0104341	-1.70257	-1.55137	0.0889859	0.121158	0.0254697	0.00905465	2.81288	0.00501461	0.00501461	0.00092013
CD16_Mono	17:79694819_A	ARL16	0.268035	4.34e-07	0.033278	0.00098186	0.0440327	0.00894593	0.00666004	0.0074598	345	59.5948	0		interaction	-0.0222011	-0.0170718	0.0155305	0.00891672	-1.42951	-1.91459	0.153243	0.0558986	0.0278983	0.00938439	2.97284	0.00303832	0.00303832	0.00074053
CD4_Naive	17:12929625_G	ARHGAP44	0.225949	3.33e-06	0.00481795	0.00589198	0.00270726	0.00054	0.00112129	0.00063264	415	38.8434	0		interaction	0.00017339	-0.0006074	0.00125971	0.00036934	0.137644	-1.64449	0.890551	0.1004	0.00106479	0.00075098	1.41787	0.156551	0.156551	0.00669233
CD4_Naive	17:40971770_T	ARL4D	-0.210617	1.52e-05	0.0315208	0.0213429	-0.0041609	-0.0010586	-0.0001199	-0.0017235	415	-40.6992	0		interaction	0.00217401	-0.0002002	0.00287147	0.00059582	0.757109	-0.335958	0.449169	0.736975	-0.0025787	0.00174763	-1.47554	0.140392	0.140392	0.00613498
CD4_Naive	17:47142930_C	CALCOCO2	0.216935	8.23e-06	0.0132366	0.0127703	0.0108962	0.00202741	0.0025027	0.00258065	415	52.1024	0		interaction	-0.0017956	0.00199817	0.00475585	0.00142761	-0.377551	1.39967	0.705847	0.161934	0.00432046	0.0028144	1.53513	0.12508	0.12508	0.0056651
CD4_Naive	17:7262226_T	CLDN7	-0.212793	1.23e-05	0.026466	0.0179164	-0.0012634	-0.0003742	-0.0001265	-0.000336	415	-46.0557	0		interaction	0.0005758	0.00017546	0.00073546	0.00027235	0.782916	0.644257	0.433868	0.519562	-0.0007155	0.00044557	-1.60586	0.108632	0.108632	0.0051346
CD4_Naive	17:5996537_T	CLEC10A	-0.206688	2.2e-05	0.048315	0.0290407	-0.0004064	-0.0001556	1.25e-06	0.00015476	415	-37.8483	0		interaction	0.00027686	0.00012839	0.00035961	0.00016969	0.769891	0.756621	0.441553	0.449461	-0.0002939	0.00021864	-1.34403	0.179255	0.179255	0.00744063
CD4_Naive	17:53273002_T	COX11	-0.214754	1.02e-05	0.0204014	0.0152806	-0.0097477	-0.0024035	-0.0014911	-0.0030679	415	-43.1582	0		interaction	0.00532423	0.0120719	0.00560843	0.00580299	0.949326	2.08028	0.342692	0.0377627	-0.0068083	0.00327212	-2.0807	0.0377242	0.0377242	0.00259126
CD4_Naive	17:5511438_T	DERL2	0.23421	1.41e-06	0.00481795	0.00276924	0.00538587	0.00124911	0.0004738	0.00148265	415	51.6155	0		interaction	-0.0029956	-0.0056085	0.00275566	0.00236116	-1.08706	-2.37532	0.277279	0.0177281	0.00374945	0.00166633	2.25013	0.0246648	0.0246648	0.00198765
CD4_Naive	17:37096739_T	FBXL20	-0.20755	2.03e-05	0.0434803	0.0271712	-0.0041887	-0.0011674	-1.71e-05	-0.0014811	415	-45.0627	0		interaction	0.00371882	-0.0002931	0.00278671	0.0006566	1.33448	-0.446422	0.182359	0.655393	-0.0036145	0.00167996	-2.15152	0.0316824	0.0316824	0.00231305
CD4_Naive	17:74338876_T	GALK1	0.216995	8.18e-06	0.0130738	0.0127051	0.00584383	0.00118473	-0.0022301	-0.0015996	415	82.6289	0		interaction	-0.0078586	-0.0022644	0.00299891	0.00068761	-2.62049	-3.29316	0.00891796	0.00102658	0.00588493	0.00177866	3.30864	0.0009721	0.0009721	0.00057464
CD4_Naive	17:47614205_T	GNGT2	0.209963	1.61e-05	0.03334	0.0224706	0.00233185	0.00054419	0.00091417	0.00070614	415	32.395	1.61e-230		interaction	0.00024395	-0.0003579	0.00130958	0.00039962	0.186278	-0.895552	0.852266	0.370715	0.00063626	0.00080119	0.79414	0.427309	0.427309	0.0155537
CD4_Naive	17:18907773_G	GRAPL	0.21546	9.51e-06	0.0178781	0.0144222	0.00100256	0.00021979	0.00012478	0.00027561	415	50.7256	0		interaction	-0.0004464	-0.0009167	0.00054275	0.00048466	-0.822555	-1.89134	0.410964	0.0588777	0.00059048	0.00032718	1.80474	0.0714266	0.0714266	0.003821
CD4_Naive	17:47579113_C	KAT7	-0.207805	1.98e-05	0.0421594	0.0266221	-0.0035356	-0.0009787	0.00039635	0.0015384	415	-43.9311	0		interaction	0.00368199	0.00337666	0.00252994	0.00236779	1.45537	1.42608	0.145892	0.154168	-0.0032011	0.0015198	-2.10628	0.0354369	0.0354369	0.00249865
CD4_Naive	17:7395549_G	KCTD11	-0.224411	3.9e-06	0.00481795	0.00675165	-0.0009861	-0.0003109	2.15e-05	0.00025533	415	-51.025	0		interaction	0.00063428	0.00074079	0.00061632	0.00028312	1.02915	2.61651	0.303668	0.00902192	-0.0006295	0.00036728	-1.71403	0.0868438	0.0868438	0.00438267
CD4_Naive	17:66656573_G	NOL11	0.252403	1.88e-07	0.00136063	0.00046615	0.00718274	0.00152867	0.00279201	0.00187538	415	36.9692	1.79e-299		interaction	-0.0007383	-0.0051215	0.00335592	0.00229361	-0.220005	-2.23295	0.825913	0.0257802	0.00301311	0.00201863	1.49265	0.135854	0.135854	0.00598637
CD4_Naive	17:80282303_C	OGFOD3	-0.223066	4.47e-06	0.00537752	0.00760097	-0.0052307	-0.0013598	-0.0011583	-0.0015366	415	-40.4307	0		interaction	0.00222297	0.00449362	0.0028494	0.00301529	0.780153	1.49028	0.435492	0.136477	-0.0032085	0.00175709	-1.82601	0.0681566	0.0681566	0.00369713
CD4_Naive	17:8124268_C	PFAS	-0.21217	1.31e-05	0.0279584	0.0188455	-0.0023657	-0.0006689	9.12e-05	0.00059073	415	-56.086	0		interaction	0.00221687	0.00155236	0.00131078	0.00054595	1.69126	2.84342	0.0911088	0.0045573	-0.0020929	0.00080734	-2.59239	0.00967497	0.00967497	0.00133658
CD4_Naive	17:64169087_T	PRKCA	0.227693	2.78e-06	0.00481795	0.00503301	0.0178518	0.00364062	0.00152895	0.00379614	415	63.2205	0		interaction	-0.0089628	-0.0165973	0.00699052	0.0061908	-1.28214	-2.68096	0.200101	0.00746604	0.0106724	0.00422095	2.52845	0.011615	0.011615	0.00145312
CD4_Naive	17:79952916_A	SLC16A3	-0.211313	1.42e-05	0.0298771	0.0201893	-0.0029848	-0.0007289	-0.0006403	-0.0009018	415	-41.189	0		interaction	0.00092581	-0.0002587	0.00173608	0.00053344	0.533276	-0.485023	0.593965	0.62777	-0.0015488	0.00105861	-1.46305	0.143777	0.143777	0.00625843
CD4_Naive	17:4952312_T	SLC25A11	0.218031	7.39e-06	0.0106437	0.0116452	0.0064398	0.00144715	0.00206477	0.00175481	415	39.1839	0		interaction	-0.0016693	-0.0077306	0.00319108	0.00268248	-0.523125	-2.88188	0.601007	0.00404057	0.00354153	0.00192476	1.83999	0.0660762	0.0660762	0.00360953
CD4_Naive	17:33433849_T	SLFN12L	0.219801	6.2e-06	0.00785387	0.0100361	0.0119056	0.00226596	-0.0025815	-0.0027353	415	83.0867	0		interaction	-0.012656	0.0008905	0.00521682	0.00111828	-2.42599	0.796314	0.0154486	0.426045	0.0102353	0.00306707	3.33717	0.00087861	0.00087861	0.00057427
CD4_Naive	17:38760998_C	SMARCE1	-0.211114	1.45e-05	0.0303297	0.0205108	-0.0065547	-0.0016061	-0.0019139	-0.0018955	415	-38.0535	0		interaction	0.00117458	-0.0001522	0.0033984	0.00200483	0.345628	-0.075932	0.729698	0.939489	-0.0029974	0.00205294	-1.46006	0.144598	0.144598	0.00627126
CD4_Naive	17:33081805_G	TMEM132E	0.230892	2e-06	0.00481795	0.00376929	0.00058973	0.00015612	-6.07e-05	-0.0001553	415	60.1703	0		interaction	-0.0004938	-0.0003338	0.00032163	0.00024203	-1.53544	-1.37914	0.125003	0.16817	0.00043999	0.00019493	2.25719	0.0242188	0.0242188	0.00196824
CD4_TCM	17:21431673_C	AC087294.2	-0.212003	1.33e-05	0.0305161	0.0190987	-0.0002136	-9.87e-05	0.00012346	0.00010591	415	-47.425	0		interaction	0.00040421	0.00018969	0.00022387	0.00014381	1.80552	1.31902	0.0713046	0.187476	-0.0002811	0.00013293	-2.11458	0.0347207	0.0347207	0.00245619
CD4_TCM	17:72929221_G	ARMC7	-0.223646	4.21e-06	0.0173425	0.00722091	-0.0046233	-0.001046	0.00027213	0.00121065	415	-62.3308	0		interaction	0.00334026	0.00058799	0.00232822	0.00079734	1.43468	0.737437	0.151702	0.461036	-0.0031105	0.00139589	-2.22835	0.0260866	0.0260866	0.002044
CD4_TCM	17:4626587_T	ARRB2	0.212794	1.23e-05	0.0274902	0.0179147	0.0135	0.00327532	0.00539479	0.00340035	415	34.973	2.89e-268		interaction	0.00043551	-0.0034644	0.00579264	0.00260428	0.0751836	-1.33026	0.940084	0.183747	0.00382448	0.00355879	1.07466	0.282796	0.282796	0.0107302
CD4_TCM	17:6328027_T	ASGR2	0.212563	1.26e-05	0.0283292	0.0182443	0.00046488	0.00012668	2.7e-05	0.00011167	415	52.8169	0		interaction	-0.0003914	-0.000224	0.00026332	0.00021058	-1.4863	-1.06361	0.137525	0.28777	0.0004105	0.00015724	2.61061	0.00917789	0.00917789	0.00129798
CD4_TCM	17:77248724_G	CARD14	0.209399	1.7e-05	0.0423178	0.0234995	0.00073028	0.00020683	-0.0003807	-0.0002236	415	74.3097	0		interaction	-0.0013438	-0.0017664	0.00046388	0.00049583	-2.89683	-3.56262	0.00385454	0.0003851	0.00096497	0.0002805	3.4402	0.00060612	0.00060612	0.00048618
CD4_TCM	17:7578837_G	CHRNB1	-0.220731	5.65e-06	0.017355	0.00926724	-0.0063376	-0.0015722	0.0018053	0.00140645	415	-78.6377	0		interaction	0.00832936	0.0117608	0.00316931	0.00352696	2.62813	3.33455	0.00872161	0.00088685	-0.006645	0.00193889	-3.42723	0.00063546	0.00063546	0.00049428
CD4_TCM	17:3817609_A	CTNS	-0.208147	1.92e-05	0.0481795	0.0259128	-0.0016811	-0.0004557	0.00024125	0.0004543	415	-60.8604	0		interaction	0.00174747	0.00117241	0.0009974	0.00045789	1.75202	2.56045	0.0800878	0.0106047	-0.00144	0.00060271	-2.38914	0.0170788	0.0170788	0.00169897
CD4_TCM	17:40257055_C	DHX58	-0.210926	1.47e-05	0.0352093	0.0208245	-0.0068447	-0.0016843	-0.0007339	-0.0015494	415	-54.3937	0		interaction	0.0040678	0.00038924	0.00334851	0.00067671	1.21481	0.575198	0.224735	0.565291	-0.0048271	0.00202294	-2.38618	0.0172161	0.0172161	0.00170637
CD4_TCM	17:72160255_G	DNAI2	-0.212845	1.22e-05	0.0273093	0.0178462	-0.0014514	-0.0003467	-7.38e-05	-0.0003029	415	-60.9526	0		interaction	0.00092332	0.00069389	0.00070121	0.00031606	1.31676	2.19546	0.188231	0.0283675	-0.0009996	0.00042778	-2.33682	0.0196519	0.0196519	0.00179719
CD4_TCM	17:41145527_T	DUSP3	0.209772	1.64e-05	0.0405831	0.0228071	0.0027983	0.00061934	-0.0001425	-0.0007342	415	62.3717	0		interaction	-0.0027317	-4.55e-05	0.00153056	0.00038808	-1.78478	-0.117214	0.0746101	0.906715	0.00258978	0.00090042	2.87618	0.00411365	0.00411365	0.00083761
CD4_TCM	17:62199950_C	ERN1	-0.238265	9.1e-07	0.00471406	0.0018898	-0.0098135	-0.0021934	-0.0030825	-0.0025253	415	-40.9947	0		interaction	0.00347896	-0.0027773	0.00466628	0.00209675	0.745553	-1.32457	0.456118	0.185628	-0.0062685	0.00283071	-2.21446	0.0270295	0.0270295	0.00208433
CD4_TCM	17:74999291_G	FLJ45079	-0.234006	1.44e-06	0.00689848	0.00282421	-0.0010499	-0.0002415	0.00010896	0.00023017	415	-70.7686	0		interaction	0.00089975	0.0012452	0.00050107	0.00051484	1.79565	2.41859	0.072863	0.0157644	-0.0007786	0.00030291	-2.57031	0.0103095	0.0103095	0.00135617
CD4_Naive	18:11975746_T	IMPA2	-0.216439	8.64e-06	0.04259	0.0133001	-0.0018344	-0.0004667	-0.0006657	-0.0005163	415	-34.2098	8.65e-257		interaction	0.00045936	0.0006281	0.00105552	0.00042807	0.435195	1.46728	0.663518	0.142625	-0.0010778	0.00064562	-1.66938	0.0953665	0.0953665	0.00469362
CD4_TCM	18:56988930_G	ALPK2	-0.216248	8.8e-06	0.0484364	0.0135126	-0.0003213	-0.0001656	-9.58e-05	-0.0001497	415	-20.5762	2.24e-94		interaction	-4.88e-06	6.43e-05	0.00035749	0.0001222	-0.0136377	0.526202	0.989122	0.598869	-8.88e-05	0.00021103	-0.420955	0.673881	0.673881	0.0237555
B_intermediate	19:36177733_C	COX6B1	-0.24118	8.5e-07	0.0451467	0.0017785	-0.0836883	-0.0199681	-0.0446117	-0.0206259	407	-27.4606	2.6e-166		interaction	-0.010762	-0.0099419	0.0224383	0.0117789	-0.479625	-0.844042	0.631604	0.398857	-0.0142231	0.0135733	-1.04788	0.294961	0.294961	0.0111563
B_intermediate	19:47412224_C	DHX34	0.245456	5.34e-07	0.036259	0.00118083	0.00849699	0.0018392	-0.001876	-0.0016868	407	83.8556	0		interaction	-0.0097003	-0.0091525	0.00350492	0.00292912	-2.76762	-3.12465	0.00575589	0.00183386	0.00792056	0.00213083	3.71712	0.00021322	0.00021322	0.00037125
B_memory	19:10370133_A	ICAM3	0.234646	1.75e-06	0.0193182	0.00335903	0.0782139	0.0165952	0.0287018	0.0244437	406	33.767	3.01e-250		interaction	-0.0027555	-0.0258374	0.0295654	0.010111	-0.0932002	-2.55536	0.925764	0.0107622	0.0214029	0.0175718	1.21802	0.223516	0.223516	0.00890593
B_memory	19:36736904_T	LINC00665	-0.244327	6.24e-07	0.0180003	0.00135566	-0.0136039	-0.0037336	-0.004931	-0.0038139	406	-32.7428	1.92e-235		interaction	0.00071512	0.00507656	0.00713829	0.00322384	0.100181	1.57469	0.920222	0.11566	-0.0051139	0.00435145	-1.17522	0.240199	0.240199	0.00944443
B_naive	19:37358974_C	LINC00665	0.239564	8.94e-07	0.0143043	0.00185886	0.00899545	0.00182773	0.00106569	0.00202385	411	58.9516	0		interaction	-0.0031792	-0.0041024	0.00402547	0.00378465	-0.789762	-1.08396	0.429861	0.278653	0.0041787	0.00244255	1.71079	0.0874417	0.0874417	0.00440043
CD16_Mono	19:7535249_A	CD320	-0.262132	7.9e-07	0.0280788	0.00166692	-0.0156119	-0.0051938	0.00322968	0.00477191	345	-49.6184	0		interaction	0.0149345	0.00314203	0.00934219	0.00433001	1.5986	0.725641	0.1103	0.468269	-0.011563	0.00559176	-2.06786	0.0389716	0.0389716	0.00261965
CD16_Mono	19:14855277_C	EMR2	-0.253426	1.86e-06	0.0405939	0.00354306	-0.0929556	-0.0201362	-0.0019654	-0.0233729	345	-54.7824	0		interaction	0.0474188	0.0213983	0.0321798	0.0129461	1.47356	1.65287	0.140991	0.0987456	-0.0498547	0.0193456	-2.57705	0.0101411	0.0101411	0.00135394
CD16_Mono	19:5320697_G	SAFB2	0.260706	9.11e-07	0.0313253	0.0018905	0.0494172	0.0117506	-0.0023324	-0.0108906	345	59.9957	0		interaction	-0.0406399	-0.0229063	0.0202553	0.0107901	-2.00639	-2.12291	0.0451481	0.0340652	0.0405688	0.0123071	3.29638	0.00102219	0.00102219	0.00057464
CD16_Mono	19:45042765_C	ZNF180	-0.252512	2.03e-06	0.0434327	0.00382641	-0.0055277	-0.0022297	0.00144229	0.00366162	345	-30.1983	1.25e-200		interaction	0.00697132	-0.0036063	0.00655555	0.00280658	1.06342	-1.28495	0.287909	0.199179	-0.0054822	0.00397161	-1.38035	0.16786	0.16786	0.00706601
CD16_Mono	19:53131522_C	ZNF83	-0.263961	6.57e-07	0.0234318	0.00141912	-0.0325455	-0.0066075	-0.0067466	-0.0056388	345	-55.1652	0		interaction	0.0135172	0.0188124	0.0124126	0.0065375	1.089	2.87762	0.276481	0.00411262	-0.0187133	0.00759076	-2.46528	0.0138979	0.0138979	0.0015697
CD4_Naive	19:5883244_G	CAPS	0.222948	4.52e-06	0.0264809	0.00767846	0.00315268	0.00070685	0.00060447	0.00087725	415	46.0779	0		interaction	-0.0014061	-0.0021232	0.00161282	0.00137455	-0.87184	-1.54465	0.383512	0.122758	0.00198048	0.00099326	1.99392	0.0464415	0.0464415	0.00292105
CD4_Naive	19:34981191_G	CD22	-0.212169	1.31e-05	0.0463427	0.0188466	-0.0014659	-0.0003889	-4.02e-05	-0.0003741	415	-53.8214	0		interaction	0.00084251	0.00010162	0.00081946	0.00039009	1.02813	0.260506	0.304147	0.794529	-0.0008576	0.0004943	-1.73492	0.0830743	0.0830743	0.00426462
CD4_Naive	19:52842009_C	ETFB	0.215876	9.13e-06	0.0383731	0.0139338	0.0190102	0.00354498	0.00040444	0.00430126	415	68.0013	0		interaction	-0.0106124	-0.0024386	0.00692963	0.0020232	-1.53146	-1.20531	0.125983	0.22838	0.0107024	0.00425441	2.5156	0.0120441	0.0120441	0.0014809
CD4_Naive	19:14015936_G	IL27RA	-0.225655	3.43e-06	0.0209479	0.00604781	-0.0133222	-0.0030116	-0.0030724	-0.0030816	415	-48.4592	0		interaction	0.00411909	0.00411378	0.00572641	0.00241936	0.719315	1.70036	0.47212	0.0893854	-0.0068466	0.00344758	-1.98591	0.0473256	0.0473256	0.00293982
CD4_Naive	19:55428916_T	KIR3DL2	-0.233715	1.48e-06	0.00899284	0.00290306	-0.0009758	-0.0002194	-0.0003635	-0.000342	415	-30.695	3.31e-207		interaction	0.00016689	0.00017717	0.00058944	0.0004917	0.283138	0.360319	0.777132	0.718687	-0.0005413	0.00035583	-1.52121	0.128534	0.128534	0.00574875
CD4_Naive	19:4582762_G	MATK	0.218251	7.23e-06	0.035093	0.0114301	0.00613905	0.00157397	-0.0001376	-0.0018224	415	53.1005	0		interaction	-0.0049302	-0.0085395	0.00327945	0.00345841	-1.50336	-2.4692	0.133074	0.0137134	0.0045558	0.00202278	2.25224	0.0245305	0.0245305	0.00198129
CD4_Naive	19:39914308_T	RPS16	0.284148	3.79e-09	1.46e-05	1.35e-05	0.370637	0.0610214	0.0751446	0.0701507	415	64.7433	0		interaction	-0.0088741	-0.032352	0.00792856	0.00538969	-1.11926	-6.00257	0.263309	2.74e-09	0.0128417	0.00478142	2.68576	0.00736051	0.00736051	0.0011514
CD4_Naive	19:23951236_G	RPSAP58	0.217817	7.54e-06	0.0356921	0.0118585	0.0539238	0.0126074	-0.0040465	-0.0147896	415	60.767	0		interaction	-0.0284144	-0.0182149	0.0173428	0.00539652	-1.63839	-3.37529	0.101665	0.00076669	0.0261922	0.0107209	2.44311	0.0147394	0.0147394	0.00159813
CD4_Naive	19:16408009_C	TMEM38A	-0.223459	4.29e-06	0.0254196	0.00734221	-0.0004466	-0.000155	0.00017162	0.00013617	415	-61.038	0		interaction	0.00066639	0.0005867	0.00030562	0.00021409	2.18045	2.74042	0.0294644	0.00624907	-0.0004777	0.00018685	-2.55665	0.0107203	0.0107203	0.00137934
CD4_Naive	19:52126262_G	ZNF175	-0.21722	8e-06	0.0364958	0.0124646	-0.0015705	-0.0003829	0.0002368	0.00044536	415	-62.6879	0		interaction	0.00174493	0.00064414	0.00092795	0.00028047	1.88042	2.29668	0.0603512	0.0218502	-0.0015415	0.00055674	-2.76874	0.00573498	0.00573498	0.00100339
CD4_Naive	19:56074231_C	ZNF471	-0.232512	1.68e-06	0.0101433	0.00324534	-0.0005052	-0.0001498	-6.56e-05	-0.0001811	415	-38.0996	0		interaction	0.00026815	0.00053529	0.00035891	0.00035428	0.747126	1.51092	0.455169	0.131136	-0.0003326	0.00021415	-1.553	0.120751	0.120751	0.005525
CD4_Naive	19:53843284_T	ZNF525	0.236608	1.09e-06	0.0071835	0.00221415	0.00446184	0.00094271	-0.0001693	-0.001025	415	67.7466	0		interaction	-0.0040661	-0.0007599	0.00208484	0.00051091	-1.95032	-1.48739	0.0514266	0.137238	0.00389295	0.0012795	3.04255	0.00240916	0.00240916	0.00069534
CD4_Naive	19:58797344_C	ZNF544	-0.249976	2.48e-07	0.00258898	0.0005957	-0.0044655	-0.0008641	0.0004559	0.00141555	415	-60.4529	0		interaction	0.00454476	0.00516392	0.00227974	0.00199052	1.99354	2.59426	0.0464828	0.00962294	-0.0043507	0.00137855	-3.15597	0.00164913	0.00164913	0.00058826
CD4_Naive	19:36458807_G	ZNF567	-0.222831	4.57e-06	0.0267253	0.00775683	-0.0029284	-0.0008223	-0.0009762	-0.0010366	415	-30.056	9.1e-199		interaction	0.00019533	-0.0008685	0.00196354	0.00109999	0.0994785	-0.789569	0.920779	0.429973	-0.0012027	0.00117905	-1.02009	0.307942	0.307942	0.0115739
CD4_Naive	19:21318691_C	ZNF66	0.219099	6.64e-06	0.0338349	0.0106497	0.0009294	0.0002905	0.00012148	0.0003433	415	36.5978	1.55e-293		interaction	-0.0003555	-0.0009155	0.00066941	0.00065968	-0.53109	-1.38776	0.595478	0.165531	0.00050811	0.00040983	1.2398	0.215349	0.215349	0.00863821
CD4_Naive	19:57715222_A	ZSCAN5A	0.211791	1.36e-05	0.0474945	0.0194278	0.00181933	0.00043965	0.00068614	0.00043105	415	37.4934	5.9e-308		interaction	8.52e-05	-0.0002466	0.00092144	0.00064967	0.092493	-0.379526	0.926325	0.704381	0.00061312	0.00056136	1.09221	0.275012	0.275012	0.0104793
CD4_TCM	19:48319411_T	CA11	0.219341	6.49e-06	0.034116	0.0104371	0.00420799	0.00090928	0.00033089	0.0009884	415	58.8092	0		interaction	-0.0028467	-0.0022874	0.00196125	0.00128889	-1.45148	-1.77474	0.146972	0.076255	0.00326981	0.00118323	2.76345	0.005828	0.005828	0.00101228
CD4_TCM	19:47309902_G	FKRP	-0.274455	1.32e-08	3.07e-05	4.2e-05	-0.0033401	-0.0005644	-0.0009142	-0.0006385	415	-57.9917	0		interaction	0.00123908	0.00088867	0.00129556	0.000711	0.956404	1.24988	0.339107	0.211645	-0.0021321	0.00078232	-2.7254	0.00653836	0.00653836	0.00108812
B_intermediate	2:54109451_A	ACYP2	-0.230655	2.57e-06	0.0383401	0.00469193	-0.0225976	-0.0057816	-0.0122963	-0.0064214	407	-24.0515	4.02e-128		interaction	-0.0036251	0.00318747	0.0115081	0.00769511	-0.315006	0.41422	0.752826	0.678806	-0.0071263	0.00688686	-1.03476	0.301041	0.301041	0.0113383
B_intermediate	2:169674806_C	FASTKD1	-0.226958	3.74e-06	0.0383401	0.00652364	-0.0084307	-0.0019863	-0.0001003	-0.0027952	407	-49.011	0		interaction	0.00615509	0.00185732	0.00522329	0.0023808	1.17839	0.780123	0.238934	0.435512	-0.00613	0.00307478	-1.99363	0.046477	0.046477	0.00292105
B_intermediate	2:128375670_T	LIMS2	-0.229141	3e-06	0.0383401	0.00537425	-0.022075	-0.0055273	-0.0070272	-0.005498	407	-38.9397	0		interaction	0.00563837	0.00648765	0.010608	0.00411748	0.531519	1.57564	0.595183	0.11544	-0.012124	0.00647695	-1.87187	0.0615299	0.0615299	0.00347799
B_intermediate	2:241966684_G	SNED1	0.232675	2.09e-06	0.0383401	0.00391966	0.00557349	0.00139897	-0.0004824	-0.001638	407	56.7154	0		interaction	-0.0044127	-0.0062935	0.00311631	0.00283562	-1.41599	-2.21946	0.157105	0.02669	0.00412147	0.0018925	2.17779	0.0296655	0.0296655	0.0022206
B_naive	2:175288009_T	CIR1	0.241117	7.56e-07	0.00613428	0.00160371	0.0297145	0.00639204	0.00606095	0.00717183	411	49.9151	0		interaction	-0.0096593	-0.0059067	0.0117106	0.00468978	-0.82483	-1.25948	0.409673	0.208161	0.0153161	0.0071597	2.13921	0.0326699	0.0326699	0.00233925
B_naive	2:44856449_T	LRPPRC	-0.225296	3.97e-06	0.037239	0.00686104	-0.0069057	-0.0029169	-0.0045623	-0.0029203	411	-11.5099	5.88e-31		interaction	-0.0038087	1.12e-05	0.00572355	0.00416322	-0.665444	0.00269066	0.505926	0.997854	-0.0010847	0.00345965	-0.31353	0.753946	0.753946	0.026275
CD14_Mono	2:69111995_C	C1D	-0.234364	2.42e-06	0.0418108	0.00445128	-0.0368998	-0.0089468	0.00847847	0.00946596	396	-69.3298	0		interaction	0.0337524	0.00437401	0.0166339	0.00664176	2.02913	0.658562	0.0427326	0.510342	-0.0287623	0.0100456	-2.86318	0.00428946	0.00428946	0.0008499
CD14_Mono	2:85615750_G	CAPG	-0.297329	1.59e-09	0.00020803	6.06e-06	-0.213967	-0.0349956	-0.0445832	-0.0371788	396	-66.0167	0		interaction	0.0500614	-0.0063069	0.0493159	0.0110957	1.01512	-0.568407	0.310318	0.569898	-0.0832872	0.0290018	-2.87179	0.00417539	0.00417539	0.00084405
CD14_Mono	2:85816334_G	TRABD2A	-0.253907	3.04e-07	0.00810825	0.00071425	-0.0245912	-0.0054522	0.00473023	0.00662288	396	-68.0187	0		interaction	0.0197588	0.0290922	0.0115031	0.0118777	1.71769	2.44931	0.0861903	0.0144986	-0.0161541	0.00690789	-2.3385	0.0195749	0.0195749	0.00179719
CD16_Mono	2:68623270_T	PLEK	-0.287186	5.65e-08	0.00569106	0.00015767	-0.122137	-0.0263466	-0.0463422	-0.0264758	345	-37.6919	0		interaction	0.021184	0.057425	0.0337701	0.0175336	0.627301	3.27514	0.530639	0.00110112	-0.0481828	0.020073	-2.40038	0.0166036	0.0166036	0.00169254
CD4_CTL	2:46881613_A	RHOQ	-0.356073	1.84e-09	0.00101331	6.95e-06	-0.0129971	-0.0035062	-0.0034274	-0.0048108	269	-26.3663	1.67e-153		interaction	0.00206422	-0.0045939	0.00764643	0.00360787	0.269958	-1.2733	0.787281	0.203385	-0.0051074	0.0047116	-1.08401	0.27878	0.27878	0.0106003
CD4_Naive	2:204530789_T	ABI2	0.220666	5.68e-06	0.0106649	0.00931693	0.00823974	0.00185054	-0.0006102	-0.0025443	415	57.3053	0		interaction	-0.0068497	-0.0056723	0.0044236	0.00125197	-1.54844	-4.53066	0.121844	6.61e-06	0.00661839	0.00271311	2.43941	0.0148902	0.0148902	0.00160476
CD4_Naive	2:70948511_T	AC016700.5	0.211888	1.34e-05	0.0220339	0.0192765	0.00059761	0.00023175	-0.0001539	-0.0003638	415	35.4945	2.99e-276		interaction	-0.0005828	-0.0001702	0.00063499	0.0002435	-0.917869	-0.698845	0.358916	0.484817	0.00046223	0.00037895	1.21976	0.222852	0.222852	0.00888935
CD4_Naive	2:62859146_C	AC107081.5	-0.204543	2.68e-05	0.0461796	0.0341848	-0.0005464	-0.0001771	0.00042616	0.00023355	415	-67.5916	0		interaction	0.00109365	0.00033175	0.0004412	0.00022973	2.47883	1.44409	0.0133511	0.149038	-0.0006607	0.00026478	-2.49534	0.0127495	0.0127495	0.00151053
CD4_Naive	2:98998344_A	ACTR1B	0.208755	1.81e-05	0.0302707	0.0247246	0.0105448	0.00282531	0.00358245	0.0029993	415	34.422	5.91e-260		interaction	-0.0021281	-0.0080995	0.00552888	0.00631868	-0.384899	-1.28184	0.700397	0.200206	0.00484461	0.00339377	1.4275	0.153759	0.153759	0.00658939
CD4_Naive	2:201404698_T	ALS2CR12	0.214254	1.07e-05	0.018128	0.0159125	0.00066537	0.00021681	5.04e-05	0.00021798	415	40.7488	0		interaction	-0.0003931	-0.0004347	0.00045823	0.00027466	-0.857756	-1.58286	0.39124	0.113781	0.00045134	0.00027999	1.61199	0.10729	0.10729	0.00509138
CD4_Naive	2:236110242_G	ARL4C	-0.205065	2.56e-05	0.0444388	0.0328466	-0.0221509	-0.0060741	0.00519195	0.00746693	415	-57.869	0		interaction	0.0234255	0.0166242	0.0112578	0.00366221	2.08083	4.5394	0.0377118	6.35e-06	-0.0186106	0.0066857	-2.78365	0.00547992	0.00547992	0.00098037
CD4_Naive	2:68069330_A	C1D	0.21869	6.92e-06	0.0125342	0.0110193	0.00773712	0.00185002	-0.0013897	-0.0020809	415	66.7746	0		interaction	-0.0064238	-0.0010322	0.00375755	0.00197765	-1.70958	-0.521909	0.0876637	0.601853	0.0052772	0.00232888	2.26599	0.0236725	0.0236725	0.00193382
CD4_Naive	2:101833032_G	CNOT11	0.270518	2.16e-08	3.68e-05	6.57e-05	0.006048	0.00111998	0.0005146	0.00128395	415	66.1607	0		interaction	-0.0034463	-0.0029672	0.00247199	0.00155123	-1.39415	-1.9128	0.163594	0.0560684	0.00421236	0.00148496	2.83668	0.00465366	0.00465366	0.00088101
CD4_Naive	2:84911517_T	DNAH6	0.222792	4.59e-06	0.00904363	0.00778152	0.00304411	0.00066263	0.00019561	0.00060444	415	64.6989	0		interaction	-0.0024696	-0.0016818	0.00140054	0.00139787	-1.76331	-1.20309	0.0781637	0.229237	0.0027448	0.00085022	3.22833	0.00128706	0.00128706	0.00057464
CD4_Naive	2:36133126_A	FEZ2	-0.213573	1.14e-05	0.0191543	0.0168262	-0.0028673	-0.0007692	-0.0007972	-0.0008842	415	-35.9853	7.11e-284		interaction	-0.0002697	0.00024065	0.00178807	0.00140323	-0.150833	0.171494	0.880139	0.863871	-0.0005349	0.00107168	-0.499106	0.617819	0.617819	0.0219304
CD4_Naive	2:119240369_C	INSIG2	0.203679	2.91e-05	0.0488521	0.0364919	0.00767933	0.00156423	-0.0036027	-0.0020252	415	89.8136	0		interaction	-0.0123812	-0.000589	0.00380988	0.00096881	-3.24975	-0.607981	0.00119491	0.543343	0.0089147	0.00228256	3.90557	0.00010054	0.00010054	0.00036097
CD4_Naive	2:26561734_A	MAPRE3	-0.206707	2.19e-05	0.0381872	0.0289947	-0.0013	-0.0003295	-1.34e-05	-0.0004442	415	-47.391	0		interaction	0.00095281	0.00066542	0.0008356	0.00048962	1.14026	1.35906	0.25446	0.174444	-0.0009967	0.00050451	-1.97551	0.0484948	0.0484948	0.00299185
CD4_Naive	2:71516295_T	MPHOSPH10	-0.217767	7.58e-06	0.0135378	0.0119071	-0.0093891	-0.0020715	0.00015294	0.00220404	415	-64.2663	0		interaction	0.00717921	0.00845021	0.00399722	0.00231674	1.79605	3.64745	0.0727988	0.000279	-0.0070951	0.00243463	-2.91424	0.00364771	0.00364771	0.00080287
CD4_Naive	2:130943974_C	MZT2B	0.242282	5.87e-07	0.00249896	0.00128359	0.0343641	0.00690917	0.00758283	0.00778831	415	52.4025	0		interaction	-0.0077737	-0.0141712	0.00912654	0.00557404	-0.851766	-2.54236	0.394555	0.0111655	0.0117466	0.00543978	2.15938	0.0310659	0.0310659	0.00228245
CD4_Naive	2:157178819_T	NR4A2	-0.208172	1.91e-05	0.0323859	0.0258659	-0.0174557	-0.0056148	-0.0030782	-0.0049	415	-39.3022	0		interaction	0.00653735	0.00487025	0.0090876	0.00833515	0.71937	0.584303	0.472087	0.559153	-0.0090438	0.00555221	-1.62886	0.103668	0.103668	0.00497224
CD4_Naive	2:71063066_G	PAIP2B	-0.210501	1.53e-05	0.0250471	0.0215284	-0.002082	-0.0005791	-0.0003763	-0.000696	415	-38.3788	0		interaction	0.00067161	0.00045976	0.00134691	0.00072833	0.498629	0.631258	0.618154	0.528021	-0.0009395	0.00080889	-1.16143	0.245752	0.245752	0.00958901
CD4_Naive	2:114447904_G	RABL2A	0.251367	2.12e-07	0.00146811	0.00051696	0.00680663	0.00119735	-0.0006674	-0.0014541	415	80.8309	0		interaction	-0.0073084	-0.0026686	0.00276537	0.00076674	-2.64284	-3.48042	0.00835426	0.00052299	0.00667502	0.00170947	3.90472	0.00010088	0.00010088	0.00036097
CD4_Naive	2:45985859_G	SRBD1	0.221684	5.13e-06	0.00984149	0.00853863	0.00429702	0.00094884	-0.0007425	-0.0011168	415	70.0572	0		interaction	-0.0047256	-0.0010332	0.00214721	0.0009395	-2.20083	-1.09975	0.0279837	0.271713	0.00417429	0.00131375	3.1774	0.00153317	0.00153317	0.00058826
CD4_Naive	2:242813478_A	THAP4	0.203964	2.83e-05	0.0479935	0.0357158	0.0100947	0.00205914	0.00297069	0.00208763	415	49.4927	0		interaction	-0.0015196	-9.25e-05	0.00410851	0.00091266	-0.369874	-0.101319	0.711557	0.919318	0.00453859	0.00251967	1.80126	0.0719726	0.0719726	0.00383788
CD4_Naive	2:121326398_A	TMEM185B	0.206088	2.32e-05	0.0406648	0.0303758	0.00529372	0.0011306	0.00070007	0.0017622	415	44.6959	0		interaction	-0.0026772	-0.002459	0.00308036	0.00058393	-0.869116	-4.21104	0.384999	2.78e-05	0.00312698	0.00183354	1.70543	0.0884346	0.0884346	0.0044317
CD4_Naive	2:136812931_T	UBXN4	0.220182	5.97e-06	0.0110888	0.00971452	0.0135186	0.00284586	0.00250094	0.00329985	415	51.5078	0		interaction	-0.0049489	-0.0130651	0.00543975	0.00529152	-0.909768	-2.46906	0.363171	0.0137188	0.00696636	0.00332114	2.09758	0.0362011	0.0362011	0.00253482
CD4_Naive	2:98335811_T	ZAP70	0.21403	1.09e-05	0.0184597	0.0162095	0.0156202	0.00377735	7.72e-05	0.00418637	415	56.1546	0		interaction	-0.0129623	-0.0038405	0.00741479	0.00206542	-1.74817	-1.85944	0.0807525	0.0632684	0.0131548	0.00439128	2.99568	0.00280819	0.00280819	0.0007378
CD4_TCM	2:28299267_G	CAD	-0.209022	1.76e-05	0.0406806	0.0242175	-0.0032686	-0.0007021	-0.0007616	-0.0007402	415	-50.0596	0		interaction	0.00100848	0.0018457	0.00153342	0.00150248	0.65767	1.22843	0.510907	0.219584	-0.0017733	0.00093075	-1.9052	0.0570502	0.0570502	0.00331916
CD4_TCM	2:46868319_C	CRIPT	0.215863	9.14e-06	0.0212253	0.0139478	0.00587118	0.0012138	-0.0008058	-0.0013186	415	75.8949	0		interaction	-0.0064792	-0.0035075	0.00266797	0.00177833	-2.42852	-1.97235	0.0153422	0.0488544	0.00572276	0.001596	3.58569	0.000353	0.000353	0.00042102
CD4_TCM	2:26524254_A	DNMT3A	0.208846	1.79e-05	0.0412348	0.0245508	0.00665552	0.0016149	-0.0012884	-0.0017608	415	67.7334	0		interaction	-0.0079452	-0.0045161	0.00335743	0.00150121	-2.36647	-3.00831	0.0181551	0.00269508	0.00676639	0.00205285	3.2961	0.00101603	0.00101603	0.00057464
CD4_TCM	2:38152819_C	GALM	-0.218402	7.12e-06	0.0170112	0.0112855	-0.0089065	-0.0021738	-0.001445	-0.0024207	415	-46.7196	0		interaction	0.00275704	0.00115694	0.00440956	0.00234069	0.625242	0.494275	0.53196	0.621224	-0.0041212	0.00265347	-1.55314	0.120717	0.120717	0.005525
CD4_TCM	2:191347184_A	HIBCH	-0.220732	5.65e-06	0.0149895	0.00926634	-0.0045301	-0.0010786	-0.0009148	-0.0011685	415	-46.3132	0		interaction	0.00177596	0.00224587	0.00237702	0.00141668	0.747135	1.58531	0.455163	0.113224	-0.0025738	0.00142534	-1.80577	0.071265	0.071265	0.003821
B_intermediate	20:34371913_C	CPNE1	-0.264895	5.8e-08	0.00106691	0.00016169	-0.0628619	-0.0115835	-0.0259164	-0.011629	407	-45.4099	0		interaction	0.00141991	0.0014189	0.0203592	0.00581675	0.0697428	0.243933	0.944413	0.807335	-0.0232351	0.0124208	-1.87066	0.0616977	0.0616977	0.00348198
B_memory	20:61305422_C	STMN3	0.256844	1.54e-07	0.00865663	0.00039014	0.0421252	0.00900096	0.00551081	0.00978	406	55.5059	0		interaction	-0.0141741	-0.0016137	0.0169495	0.0073582	-0.836257	-0.219313	0.40322	0.826453	0.018197	0.0101984	1.78429	0.0746945	0.0746945	0.00393575
B_naive	20:47973750_C	CEBPB	-0.226937	3.36e-06	0.0289641	0.00593842	-0.0181022	-0.0037953	0.00389548	0.00487849	411	-72.1514	0		interaction	0.0229412	0.00990747	0.00856357	0.00446215	2.67893	2.22033	0.00751178	0.0266283	-0.0190583	0.005135	-3.71145	0.00021789	0.00021789	0.00037125
B_naive	20:41006367_G	CHD6	0.222845	5.08e-06	0.041051	0.008483	0.0157739	0.00342046	0.00076324	0.00417122	411	56.4136	0		interaction	-0.008735	-0.0079207	0.00727492	0.0037577	-1.2007	-2.10784	0.230163	0.0353023	0.00885552	0.00438639	2.01886	0.0437782	0.0437782	0.00280018
B_naive	20:1323934_C	CSNK2A1	-0.222057	5.49e-06	0.0436846	0.00905646	-0.0099269	-0.0025686	0.00327972	0.00297196	411	-68.1591	0		interaction	0.0108698	0.00932332	0.00573735	0.00382177	1.89457	2.43953	0.0584486	0.0148859	-0.0081548	0.00342621	-2.38012	0.0175008	0.0175008	0.00172618
B_naive	20:34147998_G	RBM39	0.222383	5.32e-06	0.0425534	0.00880329	0.0636516	0.0140633	0.0288937	0.0161644	411	32.8881	1.63e-237		interaction	-0.0070932	-0.0023732	0.0177291	0.00757762	-0.400087	-0.313185	0.689181	0.754208	0.0201464	0.0108462	1.85746	0.0635509	0.0635509	0.00354815
B_naive	20:5055138_G	TMEM230	0.2746	1.52e-08	5.3e-05	4.79e-05	0.0374112	0.00675333	0.0120621	0.00698093	411	52.9095	0		interaction	-0.008948	-0.0149574	0.0112577	0.00865751	-0.794831	-1.72768	0.426908	0.0843657	0.0172741	0.0066962	2.57969	0.0100361	0.0100361	0.00134938
CD14_Mono	20:31938224_C	CHMP4B	-0.244312	8.6e-07	0.0210566	0.00179754	-0.0504845	-0.0126454	-0.0136851	-0.0131469	396	-40.145	0		interaction	0.0110653	0.0169215	0.0202909	0.017925	0.545333	0.944015	0.585657	0.34541	-0.0203304	0.0120774	-1.68335	0.0926476	0.0926476	0.00460414
CD14_Mono	20:10074806_A	LAMP5	-0.244187	8.72e-07	0.0216694	0.00181895	-0.0054777	-0.002249	0.00331203	0.00296512	396	-47.0003	0		interaction	0.0072128	0.00026696	0.00550461	0.00128697	1.31032	0.207431	0.190415	0.83572	-0.0044355	0.00319895	-1.38654	0.165919	0.165919	0.00699253
CD4_Naive	20:4224658_C	C20orf194	0.209431	1.7e-05	0.0489624	0.0234413	0.00251702	0.00065512	-0.0009199	-0.0005639	415	81.0007	0		interaction	-0.0037386	-0.0043505	0.00126048	0.00142922	-2.96605	-3.04395	0.00309065	0.00239812	0.00278655	0.00078512	3.54919	0.00040501	0.00040501	0.00045286
CD4_Naive	20:4270513_C	CENPB	0.208561	1.84e-05	0.0489624	0.025095	0.00283864	0.00074766	0.00016246	0.00074461	415	51.6661	0		interaction	-0.0023188	-0.0008114	0.00154439	0.00058005	-1.50141	-1.39877	0.133575	0.162202	0.00245334	0.00093855	2.61396	0.00908901	0.00908901	0.00129051
CD4_Naive	20:18569691_G	DTD1	-0.210093	1.59e-05	0.0488773	0.0222386	-0.0051352	-0.0014115	-0.0019296	-0.0014715	415	-32.0258	2.38e-225		interaction	-0.0005755	0.00118868	0.00289252	0.00178203	-0.19896	0.667036	0.842336	0.504908	-0.0012447	0.00175556	-0.708988	0.478503	0.478503	0.017294
CD4_Naive	20:61526001_T	GID8	-0.20768	2e-05	0.0489624	0.026892	-0.0057706	-0.0014378	0.00028731	0.00174909	415	-54.5044	0		interaction	0.00511743	0.00441848	0.00319928	0.00176627	1.59956	2.50159	0.110024	0.0125282	-0.0047215	0.00193999	-2.43379	0.015122	0.015122	0.00160556
CD4_Naive	20:62049657_A	GMEB2	0.212299	1.29e-05	0.0464395	0.0186502	0.00354556	0.00099682	-0.0006272	-0.0010563	415	58.5294	0		interaction	-0.0033312	-0.001382	0.00216051	0.00068197	-1.54187	-2.02643	0.123432	0.0429952	0.00278839	0.00130124	2.14288	0.0323718	0.0323718	0.00233398
CD4_Naive	20:13233011_C	ISM1	-0.233532	1.51e-06	0.0117142	0.00295301	-0.0030301	-0.0006933	-0.0008586	-0.0008151	415	-41.3417	0		interaction	0.00128377	0.000345	0.0015783	0.00059	0.813385	0.584741	0.416197	0.558859	-0.0021456	0.00096123	-2.23217	0.0258322	0.0258322	0.00204037
CD4_Naive	20:19208970_G	LINC00493	0.21994	6.11e-06	0.0314099	0.00991597	0.016474	0.00392086	-0.0007166	-0.0042626	415	60.4663	0		interaction	-0.0132507	-0.0090605	0.00634013	0.00339437	-2.08998	-2.66927	0.0368806	0.00772894	0.0128741	0.00386947	3.3271	0.00091061	0.00091061	0.00057427
CD4_Naive	20:15047514_C	MACROD2	-0.205802	2.39e-05	0.0489624	0.0310564	-0.0003256	-0.0001356	0.00021456	0.00013927	415	-56.609	0		interaction	0.00066153	0.00050173	0.00028198	0.00023365	2.34604	2.14735	0.0191752	0.0320131	-0.0004586	0.00017272	-2.655	0.0080612	0.0080612	0.00119682
CD4_Naive	20:2402525_T	NSFL1C	-0.251885	1.99e-07	0.00107662	0.00049195	-0.0144934	-0.0028439	-0.0007905	-0.0034756	415	-62.1593	0		interaction	0.00883596	0.00128811	0.00620002	0.00137489	1.42515	0.936882	0.154436	0.349053	-0.0100807	0.00376618	-2.67664	0.00756221	0.00756221	0.0011514
CD4_Naive	20:5811349_C	SLC23A2	-0.213768	1.12e-05	0.0431428	0.0165605	-0.0030042	-0.0007083	-0.0005274	-0.0008796	415	-44.678	0		interaction	0.00187872	-1.6e-05	0.00170952	0.00055629	1.09898	-0.0287338	0.272052	0.977083	-0.0023846	0.00102049	-2.33667	0.0196599	0.0196599	0.00179719
CD4_Naive	20:3445136_G	UBOX5	0.220411	5.83e-06	0.0308911	0.00952589	0.00306245	0.00067375	-0.0003421	-0.0006928	415	71.7707	0		interaction	-0.0022974	0.00066379	0.0014532	0.00063868	-1.58091	1.03931	0.114225	0.29892	0.00202068	0.00087577	2.30733	0.0212471	0.0212471	0.00184522
CD4_TCM	20:61460372_T	COL9A3	0.229485	2.31e-06	0.0109999	0.00427986	0.00089382	0.00020385	0.00014485	0.00043816	415	31.5729	4.35e-219		interaction	-0.0003838	-0.0002382	0.00069452	0.000245	-0.552609	-0.972396	0.580659	0.331097	0.00058452	0.00041732	1.40067	0.161633	0.161633	0.0068604
CD14_Mono	21:43658226_C	ABCG1	-0.239863	1.37e-06	0.00966219	0.00271461	-0.0025468	-0.0023349	-0.0006232	-0.002086	396	-12.2254	1.14e-34		interaction	2.62e-05	0.00087828	0.0046629	0.00324407	0.00561296	0.270736	0.995523	0.786655	-0.0008908	0.00284363	-0.313245	0.754166	0.754166	0.026275
CD14_Mono	21:47970933_C	SPATC1L	0.232963	2.79e-06	0.013312	0.005039	0.0156008	0.00361466	0.00026985	0.00389402	396	57.4204	0		interaction	-0.0069036	-0.0143483	0.00722674	0.00584755	-0.955283	-2.45373	0.339686	0.0143229	0.00780088	0.00440664	1.77026	0.0770158	0.0770158	0.00402875
CD4_Naive	21:16882575_A	AF127936.7	0.206528	2.23e-05	0.0373539	0.0293996	0.00068304	0.00024521	-9.33e-05	-0.0002586	415	44.3796	0		interaction	-0.0006625	-0.0003465	0.00052964	0.0002187	-1.25084	-1.58443	0.211294	0.113423	0.0005741	0.00031839	1.80312	0.0716798	0.0716798	0.00382797
CD4_Naive	21:46352040_A	AP001055.6	0.220719	5.65e-06	0.0135542	0.00927723	0.00429979	0.00094594	-0.0002993	-0.0010116	415	67.6488	0		interaction	-0.0031584	-0.0021832	0.00202229	0.00095826	-1.56179	-2.27828	0.118665	0.0229274	0.00284235	0.0012275	2.31557	0.0207902	0.0207902	0.00182324
CD4_Naive	21:37550317_G	DOPEY2	0.202441	3.26e-05	0.0469447	0.039961	0.00233551	0.00055503	-0.0005323	-0.0006105	415	70.8094	0		interaction	-0.002701	-0.0034452	0.00120502	0.00096777	-2.2415	-3.55997	0.0252202	0.00038894	0.0022146	0.00073755	3.00264	0.0027453	0.0027453	0.0007378
CD4_Naive	21:43053447_T	MX1	0.232993	1.6e-06	0.00416626	0.00310439	0.0210302	0.00487332	0.00362239	0.00376657	415	57.576	0		interaction	-0.006206	-0.0058104	0.00778116	0.0020107	-0.797562	-2.88974	0.425321	0.00394171	0.00958301	0.0048736	1.96631	0.0495481	0.0495481	0.00304092
CD4_Naive	21:43438731_G	NDUFV3	0.202262	3.31e-05	0.0473899	0.040502	0.00524151	0.00169384	-0.0002	-0.0018035	415	44.8022	0		interaction	-0.0043508	-0.0033717	0.00343036	0.00187762	-1.26832	-1.79572	0.204989	0.0728511	0.00395206	0.00208871	1.89211	0.058775	0.058775	0.0033648
B_intermediate	22:35972304_A	HMOX1	0.2486	3.78e-07	0.0175665	0.0008665	0.0157172	0.00375603	0.00447247	0.00363449	407	43.4037	0		interaction	-0.0009785	-0.0001022	0.00703708	0.00318419	-0.139054	-0.0320864	0.889437	0.97441	0.00506403	0.00425973	1.18881	0.234808	0.234808	0.00927325
B_memory	22:23599965_C	CABIN1	-0.231626	2.39e-06	0.00916367	0.00440787	-0.0329299	-0.0097505	0.00226328	0.0107325	406	-48.9041	0		interaction	0.0296519	0.00717867	0.0203929	0.00391708	1.45403	1.83266	0.146268	0.0671658	-0.0273921	0.0118161	-2.3182	0.0206498	0.0206498	0.00182135
B_memory	22:37400976_A	IFT27	0.227095	3.8e-06	0.0131699	0.0066009	0.0182268	0.00472119	0.00270804	0.0064953	406	38.9414	0		interaction	-0.0079066	-0.0055887	0.0113064	0.00431328	-0.699302	-1.29569	0.484534	0.195395	0.0108952	0.00672872	1.61921	0.105734	0.105734	0.00503085
B_memory	22:19927146_C	TRMT2A	0.238865	1.12e-06	0.00889617	0.00227502	0.0142213	0.00368481	-0.00412	-0.0050462	406	59.1465	0		interaction	-0.0183969	-0.0159904	0.00844269	0.00658908	-2.17904	-2.4268	0.0295736	0.0154172	0.0153506	0.00506436	3.03111	0.0025025	0.0025025	0.00071064
B_naive	22:23504959_T	BCR	0.225353	3.95e-06	0.0395515	0.00682638	0.00501506	0.00119479	0.0016003	0.00139129	411	37.7488	0		interaction	-0.0005467	-0.0007065	0.00275538	0.00206731	-0.19842	-0.341758	0.842758	0.732607	0.00193642	0.00167399	1.15677	0.247652	0.247652	0.00963962
B_naive	22:50726673_A	C22orf34	-0.224762	4.19e-06	0.0395515	0.00718742	-0.0052004	-0.0018931	-0.0035386	-0.002269	411	-11.4009	2.07e-30		interaction	-0.0034432	-0.0002203	0.00400461	0.00103775	-0.859804	-0.212315	0.390111	0.831906	0.00019894	0.00247943	0.0802358	0.936066	0.936066	0.0323291
B_naive	22:24224268_G	MIF	-0.215029	1.09e-05	0.0481327	0.0162385	-0.0530313	-0.012821	-0.0201883	-0.016291	411	-32.1176	1.25e-226		interaction	0.00756195	0.00358679	0.0204943	0.00684478	0.368977	0.524018	0.712226	0.600386	-0.0196886	0.0122588	-1.60608	0.108583	0.108583	0.0051346
B_naive	22:37777783_T	MYH9	0.221824	5.62e-06	0.0395515	0.00923591	0.0322039	0.00670069	-0.0076606	-0.0089069	411	72.5087	0		interaction	-0.0291625	-0.0101435	0.0141452	0.00401937	-2.06165	-2.52365	0.0395086	0.0117741	0.0231744	0.00833924	2.77896	0.00555937	0.00555937	0.00098964
B_naive	22:31117495_C	SELM	-0.229547	2.57e-06	0.0391057	0.00469368	-0.0208743	-0.0071087	-0.0019514	-0.0058892	411	-41.5574	0		interaction	0.0139548	0.0093457	0.0121726	0.00377241	1.14641	2.47738	0.251911	0.0134057	-0.0147158	0.00749836	-1.96253	0.0499884	0.0499884	0.00305223
B_naive	22:24931490_A	SNRPD3	-0.285168	3.95e-09	1.52e-05	1.4e-05	-0.0385164	-0.0068157	-0.0161406	-0.0083151	411	-42.192	0		interaction	0.00512453	0.00917371	0.0129825	0.00469949	0.394727	1.95207	0.693132	0.0512198	-0.016229	0.00783392	-2.07163	0.038566	0.038566	0.00260812
B_naive	22:29522486_C	THOC5	0.21919	7.3e-06	0.0405133	0.0115254	0.0130168	0.00231317	-0.0004091	-0.0023788	411	82.031	0		interaction	-0.0096208	-0.0024373	0.00479838	0.00181526	-2.00501	-1.34265	0.0452416	0.1797	0.00931214	0.00289501	3.21662	0.00134034	0.00134034	0.00057781
B_naive	22:32472459_C	YWHAH	-0.214926	1.11e-05	0.048366	0.0163749	-0.0096684	-0.0034741	-1.07e-05	-0.0037365	411	-38.3751	0		interaction	0.00755063	0.0120239	0.00674124	0.00579507	1.12007	2.07485	0.262965	0.0382652	-0.0083084	0.00411632	-2.01841	0.0438256	0.0438256	0.00280018
CD16_Mono	22:39965471_A	DNAL4	-0.277892	1.55e-07	0.00445204	0.00039199	-0.0186676	-0.004484	-0.0026255	-0.0053898	345	-42.4991	0		interaction	0.00923571	0.00495915	0.00966568	0.00553669	0.955516	0.895688	0.339603	0.370686	-0.0104087	0.00589901	-1.76448	0.078029	0.078029	0.00406324
CD16_Mono	22:19649005_A	ZDHHC8	0.259772	9.99e-07	0.0105406	0.00205188	0.0249874	0.00544088	-0.0029051	-0.0051208	345	69.3397	0		interaction	-0.0223033	-0.0075176	0.0101238	0.00335144	-2.20307	-2.24309	0.0278721	0.0251617	0.0191258	0.00601448	3.17996	0.00152921	0.00152921	0.00058826
CD4_CTL	22:21406091_T	CRKL	0.312672	1.64e-07	0.0245338	0.00041223	0.0249447	0.00621422	0.00701125	0.00683302	269	31.8456	7.57e-223		interaction	-0.0069164	-0.0130844	0.0122042	0.00497329	-0.566723	-2.63093	0.571105	0.00872484	0.0125652	0.00759068	1.65535	0.0983547	0.0983547	0.0048208
CD4_Naive	22:39254437_A	APOBEC3F	0.225259	3.57e-06	0.0122609	0.00626509	0.00172397	0.00040565	0.00078093	0.0005667	415	27.5658	1.43e-167		interaction	-0.0001342	-0.0018282	0.00102631	0.0010003	-0.130732	-1.82769	0.896015	0.0679036	0.00073192	0.00061962	1.18124	0.237796	0.237796	0.00938089
CD4_Naive	22:17256922_T	CECR7	-0.211196	1.43e-05	0.0395204	0.0203797	-0.0011676	-0.0002838	-0.0002082	-0.0003817	415	-41.088	0		interaction	0.00060375	0.0005212	0.00070128	0.00077446	0.860931	0.672985	0.389489	0.501118	-0.0008208	0.0004328	-1.89644	0.0581996	0.0581996	0.0033636
CD4_Naive	22:36608349_T	EIF3D	0.210708	1.5e-05	0.0408919	0.0211852	0.0182315	0.0052606	0.00762263	0.00624025	415	26.4794	8.37e-155		interaction	0.00192116	-0.0027491	0.00785947	0.00768047	0.244438	-0.357932	0.806943	0.720472	0.00341685	0.00475158	0.719096	0.472255	0.472255	0.0171028
CD4_Naive	22:17598512_A	IL17RA	-0.209419	1.7e-05	0.0442455	0.0234632	-0.0083648	-0.0020794	-0.0009212	-0.0026791	415	-44.7133	0		interaction	0.00513738	-0.0013605	0.00496751	0.00130049	1.0342	-1.04614	0.301303	0.295758	-0.0055546	0.00291178	-1.90765	0.056733	0.056733	0.00331148
CD4_Naive	22:50981942_T	KLHDC7B	0.223111	4.45e-06	0.0127241	0.0075698	0.0032949	0.00074491	0.00058666	0.00096139	415	45.3631	0		interaction	-0.0007983	-0.0036401	0.00183187	0.00139138	-0.435772	-2.61618	0.663099	0.00903058	0.00149705	0.00110525	1.35449	0.175897	0.175897	0.00733528
CD4_Naive	22:44931592_A	LDOC1L	-0.222363	4.79e-06	0.0130074	0.00807542	-0.0012041	-0.0002952	0.00013196	0.00033585	415	-60.8729	0		interaction	0.00134779	0.00053324	0.00066896	0.0004057	2.01474	1.31437	0.0442083	0.189035	-0.0012073	0.00040678	-2.96799	0.00307139	0.00307139	0.00074053
CD4_Naive	22:42219160_C	MEI1	0.224424	3.89e-06	0.0124284	0.00674388	0.00684408	0.00196561	0.00296369	0.00245274	415	25.1496	7.13e-140		interaction	-0.0004048	-0.0021065	0.00449514	0.00128682	-0.0900515	-1.63701	0.928265	0.101954	0.00330743	0.0026846	1.232	0.218249	0.218249	0.00873496
CD4_Naive	22:38066135_G	NOL12	-0.215179	9.77e-06	0.0264391	0.0147545	-0.005279	-0.0012689	0.00049561	0.00140861	415	-62.0496	0		interaction	0.00580344	0.00554833	0.00271997	0.0022429	2.13364	2.47373	0.033123	0.0135417	-0.0052428	0.00165295	-3.17182	0.0015626	0.0015626	0.00058826
CD4_Naive	22:42349912_A	TCF20	-0.211544	1.39e-05	0.0384893	0.0198116	-0.0064521	-0.0014135	0.00096705	0.00192535	415	-63.2785	0		interaction	0.00679883	-0.0004044	0.00341326	0.00089092	1.99189	-0.453931	0.0466642	0.64998	-0.0055348	0.00206627	-2.67865	0.00751736	0.00751736	0.0011514
CD4_Naive	22:49670134_G	TRABD	-0.220348	5.87e-06	0.0146294	0.00957964	-0.0193902	-0.00423	-0.001439	-0.0042234	415	-61.1784	0		interaction	0.00956636	0.00553948	0.00763611	0.0022604	1.25278	2.45067	0.210589	0.0144354	-0.0105717	0.00462006	-2.28822	0.0223397	0.0223397	0.00189417
CD4_TCM	22:37580442_T	GGA1	0.237629	9.75e-07	0.00643495	0.00200819	0.0111298	0.00217655	0.00243849	0.00222524	415	56.881	0		interaction	-0.0035422	-0.0112431	0.00416405	0.0034334	-0.850661	-3.27464	0.395168	0.00109552	0.00584273	0.00255376	2.28789	0.022359	0.022359	0.00189417
B_naive	3:150292771_C	EIF2A	0.290622	1.93e-09	3.64e-05	7.23e-06	0.0351909	0.0061896	0.00888631	0.00677485	411	58.1128	0		interaction	-0.0154006	-0.0333529	0.0121324	0.0129826	-1.26938	-2.56905	0.204613	0.0103473	0.0218537	0.00727099	3.0056	0.00271928	0.00271928	0.0007378
B_naive	3:113834627_T	KIAA1407	0.249101	3.13e-07	0.0101965	0.00073271	0.0216994	0.00387818	0.0056392	0.00510057	411	50.8139	0		interaction	-0.0059049	-0.0058469	0.00872607	0.00442789	-0.676698	-1.32048	0.49876	0.18699	0.0105212	0.00517464	2.03323	0.0423036	0.0423036	0.00278103
B_naive	3:46978923_G	KLHL18	-0.239208	9.29e-07	0.0207928	0.00192431	-0.008127	-0.0020987	0.00074045	0.0021596	411	-59.6975	0		interaction	0.00654753	0.0058817	0.0041951	0.00269868	1.56076	2.17947	0.11891	0.0295382	-0.0061121	0.0025976	-2.35298	0.0188239	0.0188239	0.00178182
B_naive	3:149488932_T	RNF13	0.257701	1.17e-07	0.00229436	0.00030449	0.0202597	0.0047464	0.00374366	0.00498446	411	48.6477	0		interaction	-0.0093594	-0.0041626	0.00916841	0.00472459	-1.02083	-0.881041	0.307591	0.378516	0.0129258	0.00551041	2.34571	0.0191928	0.0191928	0.00179719
B_naive	3:75861184_T	ZNF717	-0.242143	6.76e-07	0.0187864	0.00145354	-0.0043404	-0.0010777	-0.0028496	-0.0013747	411	-17.3016	2.29e-67		interaction	-0.0016287	0.00028717	0.00252319	0.0018731	-0.645477	0.153311	0.518772	0.878185	-0.0010242	0.00153433	-0.667497	0.504614	0.504614	0.0181461
CD14_Mono	3:10219158_G	BRK1	-0.253923	3.04e-07	0.0273043	0.0007131	-0.123754	-0.0235211	-0.0303773	-0.0240207	396	-55.2717	0		interaction	0.0266844	0.0147878	0.0276558	0.012136	0.964876	1.21851	0.334861	0.223344	-0.0435883	0.0169428	-2.57267	0.0102477	0.0102477	0.00135617
CD14_Mono	3:186348527_A	CRYGS	-0.248221	5.66e-07	0.0273043	0.00124353	-0.0027688	-0.0010049	-0.0004548	-0.0006217	396	-38.9686	0		interaction	0.00113646	0.0017378	0.00171999	0.00092493	0.660735	1.87884	0.508948	0.060582	-0.0015702	0.00105701	-1.48551	0.137752	0.137752	0.00604765
CD4_Naive	3:133619852_T	CDV3	-0.215422	9.54e-06	0.0478334	0.014469	-0.0099194	-0.0028376	0.00210937	0.00360277	415	-53.4325	0		interaction	0.00893473	0.00125741	0.00611086	0.00481881	1.46211	0.260938	0.144037	0.794196	-0.0071268	0.00369051	-1.9311	0.0537625	0.0537625	0.00320608
CD4_Naive	3:125793526_G	CHCHD6	0.21725	7.98e-06	0.0417752	0.0124345	0.00379917	0.0009187	-0.0002565	-0.0012439	415	53.4288	0		interaction	-0.0025633	-0.0016993	0.00223919	0.00097823	-1.14473	-1.73716	0.252602	0.0826778	0.0024498	0.00134829	1.81696	0.0695323	0.0695323	0.00375816
CD4_Naive	3:100018555_G	CMSS1	0.217425	7.84e-06	0.0411927	0.0122575	0.00729726	0.00153864	0.00048816	0.00184343	415	57.7683	0		interaction	-0.0045358	-0.0036626	0.003316	0.00188676	-1.36786	-1.94123	0.171673	0.0525209	0.00468543	0.00202229	2.31689	0.0207177	0.0207177	0.00182135
CD4_Naive	3:3158309_T	CRBN	0.22371	4.18e-06	0.0279207	0.00718014	0.0130153	0.00349425	0.00605041	0.00446003	415	25.0423	1.06e-138		interaction	0.00378653	0.00151579	0.0070892	0.0021903	0.534127	0.692045	0.593376	0.489075	0.00178047	0.00424228	0.419698	0.674799	0.674799	0.0237644
CD4_Naive	3:69100108_A	LMOD3	-0.231739	1.83e-06	0.012081	0.00348873	-0.0041496	-0.0008967	-0.0010508	-0.0012045	415	-42.0391	0		interaction	0.00152313	0.00080024	0.00219048	0.00120764	0.695343	0.662645	0.487008	0.507716	-0.0025271	0.00131821	-1.91708	0.0555216	0.0555216	0.00326957
CD4_Naive	3:97502472_A	MINA	0.227016	2.98e-06	0.0212776	0.00535119	0.00487545	0.00097973	-0.0011748	-0.0011097	415	83.261	0		interaction	-0.0050363	-0.0044689	0.00220868	0.0021677	-2.28024	-2.0616	0.0228106	0.0395127	0.00380217	0.00132218	2.87568	0.0041201	0.0041201	0.00083761
CD4_Naive	3:19812826_T	SGOL1	0.22672	3.08e-06	0.0219301	0.00549368	0.00116888	0.0003589	0.0003784	0.0003538	415	31.9536	2.41e-224		interaction	4.01e-05	6.27e-05	0.00074866	0.00015439	0.0536229	0.405929	0.957247	0.684885	0.00037705	0.00045699	0.825073	0.409533	0.409533	0.0150136
CD4_Naive	3:13863210_G	WNT7A	-0.219151	6.61e-06	0.0359512	0.0106041	-0.0037633	-0.0008989	-0.000512	-0.0009412	415	-50.8923	0		interaction	0.00198605	0.0040892	0.00192769	0.00165436	1.03027	2.47176	0.303139	0.0136161	-0.0026912	0.0011555	-2.32903	0.0200627	0.0200627	0.00179913
CD4_Naive	3:141190538_A	ZBTB38	0.222391	4.78e-06	0.0298868	0.00805521	0.00549613	0.00118149	0.00199412	0.00153532	415	36.8252	3.65e-297		interaction	0.00013674	-0.0072467	0.00272725	0.00154491	0.0501402	-4.69067	0.960021	3.11e-06	0.0019357	0.00166125	1.16521	0.244223	0.244223	0.009547
CD4_TCM	3:111676660_T	ABHD10	0.226534	3.14e-06	0.0125743	0.00558678	0.00371939	0.00080699	0.00025839	0.00086783	415	59.496	0		interaction	-0.0026254	-0.0016379	0.00182804	0.00097845	-1.43616	-1.67396	0.15128	0.0944616	0.00294335	0.00110814	2.65612	0.00803478	0.00803478	0.00119682
CD4_TCM	3:133150455_A	BFSP2	-0.221753	5.1e-06	0.0187224	0.00851008	-0.0014244	-0.0002978	-0.0003504	-0.000337	415	-48.6496	0		interaction	0.00040085	7.81e-05	0.00069321	0.00052067	0.578253	0.149968	0.563228	0.880821	-0.0007277	0.00041777	-1.74179	0.0818634	0.0818634	0.0042212
CD4_TCM	3:105960464_T	CBLB	-0.224599	3.82e-06	0.0147688	0.00664113	-0.0063523	-0.0014612	-0.0017021	-0.0016982	415	-42.2859	0		interaction	0.00197985	0.00186482	0.00333606	0.00139909	0.593469	1.33288	0.553006	0.182885	-0.0036757	0.00197974	-1.85666	0.0636635	0.0636635	0.00354815
CD4_TCM	3:3673641_A	CRBN	0.238034	9.33e-07	0.00560117	0.00193182	0.0136528	0.00277694	0.00064313	0.00283127	415	66.8282	0		interaction	-0.0056837	0.00069423	0.00494572	0.00271828	-1.14923	0.255392	0.250747	0.798475	0.00621538	0.00300684	2.06708	0.0389921	0.0389921	0.00261965
CD4_TCM	3:68336144_C	FAM19A1	0.213109	1.19e-05	0.0368912	0.0174633	0.00258438	0.0005785	-0.0006408	-0.0006405	415	76.1218	0		interaction	-0.0036013	-0.0048317	0.00134575	0.00133104	-2.67602	-3.63006	0.00757625	0.00029821	0.00292038	0.00080172	3.64266	0.00028417	0.00028417	0.00040182
CD4_TCM	3:52273421_A	GLYCTK	0.21429	1.07e-05	0.0324813	0.0158704	0.0028686	0.00061506	0.00265968	0.00087464	415	3.98039	6.88e-05		interaction	0.00254461	-0.0007656	0.00153763	0.00118717	1.65489	-0.644856	0.0982718	0.519173	3.14e-06	0.00093084	0.00337716	0.997306	0.997306	0.0343777
B_naive	4:103121300_A	AF213884.2	-0.228016	3.01e-06	0.0394673	0.00538791	-0.0043374	-0.0016054	0.00213703	0.00155203	411	-58.7823	0		interaction	0.00697414	0.00104108	0.0031614	0.00069123	2.20603	1.50613	0.0276176	0.132362	-0.0049584	0.00192176	-2.58013	0.0100235	0.0100235	0.00134938
B_naive	4:144849073_G	GYPE	0.23034	2.37e-06	0.0286724	0.00436898	0.0014115	0.00045683	-4.93e-05	-0.0005203	411	42.7709	0		interaction	-0.0004769	-0.0004097	0.00104271	0.0005278	-0.457398	-0.776313	0.647488	0.437755	0.00055458	0.00062041	0.893898	0.3716	0.3716	0.0137214
CD4_Naive	4:73930552_A	ANKRD17	-0.223778	4.16e-06	0.00836217	0.00713866	-0.0045343	-0.0012671	-0.0008466	-0.0014676	415	-38.7455	0		interaction	0.00187973	0.00141063	0.00263604	0.00185545	0.713089	0.760263	0.475962	0.447283	-0.0025716	0.00162241	-1.58505	0.113282	0.113282	0.00528458
CD4_Naive	4:185651617_G	CASP3	-0.22756	2.82e-06	0.00616637	0.00509446	-0.0035953	-0.00079	-0.0006639	-0.0009152	415	-49.3947	0		interaction	0.00156656	0.00095818	0.00183965	0.00061889	0.851555	1.54822	0.394672	0.121896	-0.0022281	0.00110002	-2.02546	0.043094	0.043094	0.00278829
CD4_Naive	4:110547116_G	CASP6	-0.206405	2.26e-05	0.0285128	0.0296773	-0.0050363	-0.0012778	-0.0001129	-0.0013475	415	-54.0098	0		interaction	0.00347582	0.00618952	0.0027047	0.00247222	1.2851	2.50362	0.199064	0.0124568	-0.0040092	0.00162092	-2.47341	0.013554	0.013554	0.00156442
CD4_Naive	4:75707759_A	CDKL2	0.200581	3.86e-05	0.0472151	0.0458074	0.00104061	0.00026554	-0.0001532	-0.0003272	415	57.7151	0		interaction	-0.0010363	-0.0001647	0.00064061	0.00014505	-1.61766	-1.13565	0.106062	0.256384	0.00084249	0.00039388	2.13896	0.0326888	0.0326888	0.00233925
CD4_Naive	4:85056140_G	CDS1	0.205256	2.51e-05	0.031166	0.0323619	0.00067185	0.00021561	0.00016347	0.00022681	415	33.0945	1.78e-240		interaction	-0.0001614	3.34e-05	0.00046478	0.00017346	-0.347252	0.192796	0.728477	0.847159	0.00031173	0.00028466	1.09509	0.27375	0.27375	0.0104423
CD4_Naive	4:44574789_G	GNPDA2	0.203879	2.85e-05	0.0350604	0.035948	0.0029633	0.00081259	0.00081941	0.00098585	415	34.1853	2e-256		interaction	0.00072524	-0.0006622	0.00196572	0.00110115	0.368942	-0.601329	0.712251	0.547762	0.0001871	0.00118219	0.158262	0.874284	0.874284	0.0303712
CD4_Naive	4:3810750_G	GRK4	0.20628	2.28e-05	0.0287757	0.0299416	0.001565	0.00037305	-8.61e-05	-0.0004663	415	56.3228	0		interaction	-0.0014674	-0.0005521	0.00091199	0.00038291	-1.60896	-1.44179	0.107951	0.149686	0.00135986	0.0005511	2.46756	0.0137761	0.0137761	0.0015697
CD4_Naive	4:7356687_A	KIAA0232	0.220436	5.82e-06	0.0103806	0.0095057	0.00324642	0.00084307	6.42e-05	0.00091837	415	51.9999	0		interaction	-0.002655	-0.0055624	0.0018542	0.00179984	-1.43187	-3.0905	0.152504	0.00205536	0.00269675	0.00112674	2.39341	0.0168826	0.0168826	0.00169897
CD4_Naive	4:4176343_A	LRPAP1	-0.200911	3.75e-05	0.0458556	0.0447205	-0.0087037	-0.0021283	0.00260037	0.00232565	415	-73.047	0		interaction	0.0102959	0.0050471	0.00406814	0.00257606	2.53085	1.95923	0.0115363	0.0503723	-0.0080967	0.00248542	-3.25768	0.00116236	0.00116236	0.00057464
CD4_Naive	4:139311020_T	MGARP	0.219079	6.66e-06	0.0115226	0.0106678	0.00022436	8.94e-05	4.38e-05	0.0001113	415	25.7565	1.36e-146		interaction	-0.0001496	-0.0003362	0.00023959	0.00018647	-0.624422	-1.80279	0.532498	0.0717318	0.00019949	0.00014344	1.39075	0.164621	0.164621	0.00695424
CD4_Naive	4:6811925_T	MRFAP1L1	0.214524	1.04e-05	0.0169401	0.0155678	0.00754668	0.00206951	-0.0025561	-0.0023295	415	66.0498	0		interaction	-0.0094778	-0.0017707	0.00438804	0.0011708	-2.15991	-1.51239	0.0310247	0.130761	0.00702105	0.00259709	2.70343	0.00698314	0.00698314	0.00111883
CD4_Naive	4:1050027_A	MYL5	-0.2168	8.34e-06	0.0139852	0.0129128	-0.0048057	-0.0011528	-0.0011481	-0.0012944	415	-42.9866	0		interaction	0.00167409	-0.0005262	0.00254618	0.00077535	0.657491	-0.678694	0.511022	0.497494	-0.0027956	0.00156734	-1.78369	0.074787	0.074787	0.00393575
CD4_Naive	4:20625689_T	PACRGL	-0.234261	1.4e-06	0.00383971	0.00275769	-0.0025606	-0.0005868	0.00028217	0.00073596	415	-61.525	0		interaction	0.00232378	0.00072624	0.00143488	0.00044816	1.61949	1.62048	0.105667	0.105455	-0.0021346	0.00086625	-2.46415	0.0139069	0.0139069	0.0015697
CD4_Naive	4:121131418_A	PRDM5	-0.20334	3e-05	0.0367919	0.0374189	-0.0004294	-0.0002032	-6.26e-05	-0.0002324	415	-24.2023	1.05e-129		interaction	4.25e-05	1.46e-05	0.00044115	9.46e-05	0.0962832	0.153983	0.923316	0.877655	-0.0001007	0.00026529	-0.379482	0.704413	0.704413	0.0246858
CD4_Naive	4:1621122_C	TACC3	0.215141	9.81e-06	0.0161092	0.0148019	0.00594841	0.00137759	-0.0015387	-0.001675	415	70.3274	0		interaction	-0.0075688	-0.0069968	0.00303157	0.00256608	-2.49667	-2.72665	0.0127022	0.00651388	0.00608338	0.00183715	3.31131	0.00096298	0.00096298	0.00057464
CD4_Naive	4:40036491_G	UGDH	0.20451	2.69e-05	0.0331819	0.034272	0.00271692	0.00065738	-0.0002962	-0.0007869	415	59.8615	0		interaction	-0.0030398	-0.0014782	0.00153475	0.0007495	-1.98066	-1.97225	0.0479122	0.0488652	0.00268347	0.00092657	2.89614	0.00386296	0.00386296	0.00081438
CD4_TCM	4:102315464_A	AP001816.1	0.224359	3.92e-06	0.0139813	0.00678227	0.0057323	0.00110322	-0.0008468	-0.0013313	415	77.5168	0		interaction	-0.0059848	-0.0010152	0.00252407	0.00066014	-2.37107	-1.53779	0.0179317	0.124427	0.00524856	0.00154134	3.4052	0.00068835	0.00068835	0.00052403
CD4_TCM	4:6594412_A	BLOC1S4	-0.21995	6.11e-06	0.0166313	0.00990753	-0.0185186	-0.0043639	-0.001939	-0.0045651	415	-53.4807	0		interaction	0.00928085	-0.0019941	0.00816252	0.00195444	1.13701	-1.02027	0.255817	0.307855	-0.011673	0.00514813	-2.26742	0.0235844	0.0235844	0.00193104
CD4_TCM	4:84395641_C	FAM175A	-0.218392	7.13e-06	0.0181327	0.0112962	-0.0070864	-0.0014742	-0.0025309	-0.0016479	415	-41.9707	0		interaction	0.00093055	0.00474969	0.003137	0.00229159	0.296636	2.07267	0.766808	0.0384678	-0.0030616	0.00188805	-1.62154	0.105228	0.105228	0.00502683
B_memory	5:81573992_T	RPS23	0.248006	4.17e-07	0.0294123	0.00094596	1.01577	0.193707	0.277095	0.195924	406	54.022	0		interaction	-0.0104669	-0.0080782	0.0172346	0.0170393	-0.60732	-0.474094	0.543783	0.635541	0.0246571	0.0105234	2.34308	0.0193304	0.0193304	0.00179719
B_naive	5:178085216_A	CLK4	0.254645	1.67e-07	0.00739541	0.00041834	0.016384	0.00324499	0.00605397	0.00386515	411	41.4969	0		interaction	-0.0016829	-0.0101983	0.00684461	0.00490513	-0.24587	-2.07911	0.805836	0.0378712	0.0078445	0.00414037	1.89464	0.0584396	0.0584396	0.0033636
CD16_Mono	5:150618993_T	GM2A	0.282914	9.02e-08	0.0292654	0.00024126	0.0241108	0.00411471	0.00226713	0.00426563	345	68.4571	0		interaction	-0.0098648	-0.005074	0.00776864	0.00300544	-1.26982	-1.68826	0.204514	0.091747	0.0121799	0.0047022	2.59025	0.00976356	0.00976356	0.00134097
CD4_CTL	5:133004673_A	LEAP2	-0.298008	6.41e-07	0.0276189	0.00138812	-0.02178	-0.007473	0.00214928	0.00682763	269	-38.7725	0		interaction	0.0161636	0.00274592	0.0129106	0.00387639	1.25197	0.70837	0.21105	0.478979	-0.015108	0.00799336	-1.89006	0.0592112	0.0592112	0.00338435
CD4_Naive	5:141481233_A	ARAP3	-0.253129	1.73e-07	0.00109998	0.00043238	-0.0005663	-0.0001999	-0.0003855	-0.0002672	415	-11.0373	1.26e-28		interaction	-0.0003041	-0.0001899	0.0004682	0.00012193	-0.649512	-1.55705	0.516161	0.119787	-4.98e-05	0.00028425	-0.175074	0.861058	0.861058	0.0299408
CD4_Naive	5:172246071_A	BNIP1	-0.211631	1.38e-05	0.0415702	0.0196826	-0.0043844	-0.0010883	0.00016808	0.00107235	415	-60.701	0		interaction	0.0037427	0.00164192	0.0022266	0.00071344	1.6809	2.30143	0.0931046	0.0215793	-0.0035809	0.00134832	-2.65584	0.0080413	0.0080413	0.00119682
CD4_Naive	5:134572229_G	C5orf24	-0.215054	9.89e-06	0.035994	0.0149068	-0.0063342	-0.0015794	0.00118668	0.00230222	415	-54.8768	0		interaction	0.00588401	-0.0004353	0.00390401	0.00339897	1.50717	-0.128081	0.132094	0.898111	-0.0045514	0.00231282	-1.9679	0.049365	0.049365	0.00303489
CD4_Naive	5:53033103_C	FST	-0.217844	7.52e-06	0.0281459	0.0118303	-0.0015066	-0.0008429	0.00082061	0.0009383	415	-37.5879	0		interaction	0.00355633	0.00052024	0.00199298	0.0007107	1.78443	0.732009	0.0746679	0.46434	-0.0026607	0.00119379	-2.22881	0.026056	0.026056	0.002044
CD4_Naive	5:140479105_C	LINC01024	-0.217531	7.76e-06	0.0290344	0.0121484	-0.0019557	-0.0004935	0.00037202	0.00056569	415	-63.1643	0		interaction	0.00204771	0.00198366	0.00109859	0.00082839	1.86395	2.39461	0.0626322	0.0168277	-0.0017106	0.00067277	-2.54255	0.0111598	0.0111598	0.00141489
CD4_Naive	5:425464_T	PDCD6	0.208736	1.81e-05	0.0442745	0.0247592	0.0182049	0.00466224	-0.0003738	-0.0049312	415	55.7714	0		interaction	-0.0120816	-0.0063204	0.00884042	0.00209396	-1.36663	-3.0184	0.172058	0.00260772	0.0123211	0.00538406	2.28844	0.0223268	0.0223268	0.00189417
CD4_Naive	5:149284884_G	PPARGC1B	0.234256	1.4e-06	0.00839338	0.00275879	0.00316392	0.00059067	0.00027223	0.00066821	415	66.0517	0		interaction	-0.0017013	-0.0003441	0.00129735	0.00038584	-1.31138	-0.891844	0.19004	0.372699	0.00200439	0.0007999	2.50579	0.0123811	0.0123811	0.00148955
CD4_Naive	5:97259324_G	RIOK2	-0.21243	1.27e-05	0.0406786	0.0184469	-0.0028738	-0.0008008	-0.0011446	-0.000902	415	-29.2061	8.11e-188		interaction	-0.0008178	0.00147765	0.00177599	0.00105882	-0.460488	1.39555	0.645269	0.16317	-0.0003588	0.00108398	-0.331006	0.740711	0.740711	0.0258566
CD4_Naive	5:138738096_T	SPATA24	-0.220155	5.98e-06	0.0225474	0.0097354	-0.0018902	-0.0004744	-0.00043	-0.0005539	415	-40.7875	0		interaction	0.00060687	0.00096719	0.00108503	0.00086629	0.559312	1.11646	0.576078	0.264501	-0.0011061	0.00065861	-1.67947	0.0933832	0.0933832	0.00463426
CD4_Naive	5:168502383_G	SPDL1	0.214443	1.05e-05	0.0373966	0.0156724	0.00186143	0.00046745	0.00028595	0.00058485	415	42.8676	0		interaction	-0.0014759	-0.0012867	0.00114767	0.00088745	-1.28596	-1.44989	0.198763	0.147414	0.00160838	0.00068352	2.35309	0.0188174	0.0188174	0.00178182
CD4_Naive	5:178626372_T	TBC1D9B	-0.208957	1.78e-05	0.0440522	0.0243426	-0.0036715	-0.0008183	0.00061136	0.00086487	415	-73.2772	0		interaction	0.004228	0.00116541	0.00174769	0.00094396	2.41919	1.2346	0.0157389	0.217279	-0.0035706	0.00107255	-3.32912	0.00090409	0.00090409	0.00057427
CD4_Naive	5:132637257_C	ZCCHC10	-0.207938	1.95e-05	0.0451594	0.0263493	-0.0069074	-0.0018312	0.00243984	0.00186083	415	-72.9366	0		interaction	0.0103528	0.00302786	0.00361896	0.00136269	2.8607	2.22197	0.00431813	0.0265159	-0.007882	0.00225101	-3.50155	0.0004837	0.0004837	0.00048037
CD4_TCM	5:133566087_T	C5orf24	-0.216018	9e-06	0.0262083	0.0137729	-0.0168606	-0.0038201	-0.0038296	-0.0050445	415	-41.9524	0		interaction	0.00686964	-0.0024039	0.00904467	0.00170789	0.759523	-1.40754	0.447725	0.15959	-0.0100578	0.00531219	-1.89334	0.0586105	0.0586105	0.0033636
CD4_TCM	5:417057_T	CLPTM1L	0.224414	3.9e-06	0.00741733	0.00674961	0.0101689	0.00221823	0.00225078	0.00229634	415	50.5216	0		interaction	-0.0037267	-0.0012506	0.00470139	0.0013283	-0.79269	-0.941471	0.428153	0.346699	0.00585122	0.00289433	2.02162	0.043491	0.043491	0.00279879
CD4_TCM	5:115423531_T	COMMD10	0.210467	1.54e-05	0.0419665	0.021583	0.00779195	0.00182724	0.00169761	0.0016778	415	50.047	0		interaction	-0.0019354	0.00105565	0.00369208	0.00105359	-0.524215	1.00196	0.600249	0.316613	0.00353203	0.00224914	1.5704	0.11665	0.11665	0.00541305
CD4_TCM	5:117972163_G	DTWD2	0.208303	1.89e-05	0.0472037	0.0256009	0.00123631	0.0003619	-7.8e-06	-0.0003762	415	48.5492	0		interaction	-0.0009958	-0.0011081	0.00079953	0.00066369	-1.24553	-1.66968	0.213238	0.0953056	0.00098354	0.00048498	2.02803	0.0428309	0.0428309	0.00278511
CD4_TCM	5:53499591_G	GZMK	0.220603	5.72e-06	0.0132064	0.00936781	0.0106419	0.00265897	-0.001158	-0.0020646	415	71.406	0		interaction	-0.009133	0.0048678	0.00469292	0.00238603	-1.94613	2.04012	0.051929	0.0416093	0.00778484	0.00288069	2.70242	0.00700426	0.00700426	0.00111883
B_memory	6:45790056_T	ENPP4	0.238619	1.15e-06	0.0403097	0.00232692	0.0112357	0.00291748	-0.0018312	-0.0026604	406	66.6841	0		interaction	-0.0115865	-0.0026436	0.0052805	0.00159692	-2.19421	-1.65546	0.0284611	0.0981615	0.00981227	0.0033173	2.95791	0.00317394	0.00317394	0.00075209
B_naive	6:36950412_A	C6orf89	0.228211	2.95e-06	0.0284779	0.00529765	0.0125497	0.00337162	0.0009282	0.00309406	411	51.4852	0		interaction	-0.0087359	-0.0010576	0.00634141	0.00236009	-1.3776	-0.448115	0.168647	0.654171	0.00955354	0.00387279	2.46684	0.0138044	0.0138044	0.0015697
B_naive	6:33827364_A	CUTA	-0.258325	1.09e-07	0.00248233	0.00028542	-0.0547443	-0.0113939	0.00289818	0.0101547	411	-76.5672	0		interaction	0.0234085	0.0173594	0.0153818	0.00698358	1.52183	2.48575	0.12838	0.0130968	-0.0217043	0.0095265	-2.27831	0.0229263	0.0229263	0.00191662
B_naive	6:100080370_T	TSTD3	-0.238098	1.05e-06	0.0113166	0.00213788	-0.0033727	-0.0008981	-0.0025168	-0.0013569	411	-10.6637	7.53e-27		interaction	-0.0019025	-0.0003952	0.00223805	0.00144418	-0.850063	-0.273652	0.395501	0.784411	-0.0006227	0.00137949	-0.451389	0.651811	0.651811	0.0230228
B_naive	6:97731163_T	UFL1	-0.229316	2.63e-06	0.0248497	0.00479278	-0.0133562	-0.0031276	-0.0028073	-0.0032509	411	-47.4068	0		interaction	0.00410145	0.00094378	0.00621863	0.00310921	0.659544	0.303544	0.509704	0.761541	-0.0066916	0.00375168	-1.78363	0.074798	0.074798	0.00393575
CD16_Mono	6:2858481_T	SERPINB9	0.317981	1.52e-09	7.98e-05	5.81e-06	0.048986	0.00904277	0.0164781	0.00837394	345	48.9922	0		interaction	-0.0015606	-0.0217456	0.0161843	0.0112471	-0.0964264	-1.93343	0.923206	0.0535326	0.0153901	0.00979988	1.57044	0.116705	0.116705	0.00541305
CD4_CTL	6:25435184_G	HIST1H1E	0.288177	1.53e-06	0.0479009	0.0029907	0.0233902	0.0067277	0.0068086	0.00760475	269	26.7846	2.44e-158		interaction	-0.0018461	-0.0044788	0.0133193	0.00698591	-0.138603	-0.641114	0.889809	0.521683	0.00935395	0.00807462	1.15844	0.247127	0.247127	0.00963216
CD4_Naive	6:90855329_A	BACH2	-0.20976	1.65e-05	0.0325386	0.0228311	-0.0095919	-0.0024448	-0.0030425	-0.0023745	415	-39.1484	0		interaction	0.00145506	0.00951345	0.00472192	0.00289287	0.308149	3.28858	0.758035	0.00104324	-0.0042021	0.00284861	-1.47513	0.140504	0.140504	0.00613498
CD4_Naive	6:109526289_G	FOXO3	0.260357	7.41e-08	0.00036306	0.00020187	0.00446043	0.0008927	0.00034019	0.00140657	415	50.3833	0		interaction	-0.002308	-0.0035299	0.00239634	0.00191392	-0.963155	-1.84431	0.335711	0.065443	0.00278844	0.00142952	1.95061	0.0513923	0.0513923	0.00311668
CD4_Naive	6:16801767_C	GMPR	-0.218742	6.88e-06	0.0187361	0.0109727	-0.0002767	-0.0001237	0.00010809	0.0001561	415	-39.3622	0		interaction	0.00035054	0.00018104	0.00029888	0.00021454	1.17283	0.843843	0.241151	0.398966	-0.0002478	0.00018033	-1.37407	0.169738	0.169738	0.00711992
CD4_Naive	6:29319458_T	HCG18	-0.212168	1.31e-05	0.0272013	0.0188482	-0.0075623	-0.001849	-2.11e-05	-0.0023372	415	-51.5501	0	1	interaction	0.00553398	-0.0005309	0.00444803	0.00121023	1.24414	-0.438675	0.213749	0.660995	-0.0056471	0.00265543	-2.12663	0.0337039	0.0337039	0.00239274
CD4_Naive	6:40409727_A	LINC00951	0.243831	4.95e-07	0.00165217	0.00110273	0.00106782	0.00022843	0.00011862	0.00019395	415	64.5284	0		interaction	-0.0007301	-0.0001511	0.00045232	0.00014563	-1.61418	-1.03768	0.106814	0.299679	0.00084891	0.00027796	3.05402	0.00231979	0.00231979	0.00068868
CD4_Naive	6:36976637_C	PIM1	0.211284	1.42e-05	0.0289734	0.0202356	0.0391751	0.00905484	-0.0013631	-0.0075144	415	70.1829	0		interaction	-0.020613	0.0126953	0.0127409	0.00618654	-1.61786	2.05208	0.106018	0.0404308	0.0204767	0.00774107	2.6452	0.00829662	0.00829662	0.00121755
CD4_Naive	6:36780142_C	PPIL1	-0.207529	2.03e-05	0.0390189	0.0272188	-0.0033479	-0.0009461	-0.0007491	-0.0011571	415	-35.4221	3.91e-275		interaction	0.0010713	0.00012725	0.00217302	0.00099562	0.493001	0.127813	0.622124	0.898324	-0.0017574	0.00131926	-1.33213	0.183132	0.183132	0.00754902
CD4_Naive	6:31113052_A	PPP1R10	-0.216205	8.84e-06	0.0213205	0.0135618	-0.0064886	-0.0017628	-6.75e-06	-0.0019015	415	-50.9266	0	1	interaction	0.00390891	0.00970207	0.00359845	0.00349256	1.08628	2.77793	0.277627	0.00557658	-0.0040894	0.00219139	-1.86611	0.0623286	0.0623286	0.00350102
CD4_Naive	6:113201770_C	TUBE1	-0.215079	9.87e-06	0.0226554	0.0148776	-0.0051997	-0.0014132	0.00085967	0.00176468	415	-54.6	0		interaction	0.00460685	0.00058966	0.00321182	0.00108034	1.43434	0.545808	0.151798	0.585324	-0.0037832	0.00194966	-1.94042	0.0526186	0.0526186	0.00316424
CD4_TCM	6:32956720_C	AGER	0.213532	1.15e-05	0.0251629	0.0168829	0.00274489	0.00062541	-0.0007269	-0.0005716	415	83.4753	0	1	interaction	-0.0033385	-0.0030669	0.00125298	0.00100585	-2.66442	-3.04906	0.00784053	0.0023581	0.00268197	0.00077581	3.457	0.00057	0.00057	0.00048618
CD4_TCM	6:4071125_A	BPHL	-0.206696	2.2e-05	0.0470963	0.0290235	-0.0053374	-0.0013253	-0.0007723	-0.0016057	415	-44.6667	0		interaction	0.00259301	0.00062117	0.00310854	0.00059917	0.834158	1.03671	0.404398	0.30013	-0.0032741	0.00186461	-1.75593	0.0794169	0.0794169	0.00411227
CD4_TCM	6:47875526_G	CD2AP	-0.211922	1.34e-05	0.0286509	0.0192241	-0.0094135	-0.0022961	0.0007584	0.00266488	415	-58.9086	0		interaction	0.00523887	0.00057018	0.00522459	0.00115578	1.00273	0.493333	0.31624	0.621889	-0.0046278	0.003093	-1.49623	0.134921	0.134921	0.00595991
CD4_TCM	6:42465427_G	CUL9	0.216062	8.96e-06	0.0209758	0.0137236	0.00335908	0.00074619	-2.37e-05	-0.0006337	415	70.393	0		interaction	-0.0025933	-0.0031724	0.00143038	0.00111502	-1.81301	-2.84512	0.0701405	0.00453312	0.0026103	0.00087642	2.97837	0.00297017	0.00297017	0.0007378
CD4_TCM	6:41935781_T	GNMT	0.223982	4.07e-06	0.0105922	0.00700988	0.00098767	0.00027191	-0.0004014	-0.0002759	415	73.0422	0		interaction	-0.0013008	-0.000111	0.0006113	0.00018071	-2.12795	-0.61448	0.0335935	0.539042	0.00089038	0.00036913	2.41211	0.016046	0.016046	0.00166456
CD4_TCM	6:12069697_G	HIVEP1	-0.2105	1.53e-05	0.0324734	0.0215306	-0.0030382	-0.0007543	0.00050265	0.00084316	415	-63.7586	0		interaction	0.00395798	0.00252441	0.00176139	0.00087218	2.24707	2.89437	0.0248603	0.00388464	-0.0033103	0.00104359	-3.17198	0.00156173	0.00156173	0.00058826
B_intermediate	7:44069220_A	POLM	0.248593	3.78e-07	0.00989209	0.00086711	0.0475675	0.0106633	0.0141104	0.00918488	407	47.9601	0		interaction	-0.0115121	-0.0034409	0.0167658	0.00593656	-0.686642	-0.579612	0.492475	0.562313	0.022007	0.0108477	2.02873	0.0427627	0.0427627	0.00278511
B_intermediate	7:5643479_T	RAC1	0.242083	7.71e-07	0.00989209	0.00163151	0.0748212	0.0152286	0.00965114	0.015565	407	60.3774	0		interaction	-0.0213422	-0.0141258	0.0243834	0.00760854	-0.875278	-1.85657	0.381643	0.0636808	0.0278518	0.0150461	1.8511	0.0644634	0.0644634	0.00356635
B_naive	7:23627287_T	AC073072.5	0.252224	2.2e-07	0.00295543	0.00053372	0.00395522	0.00081547	-0.0002942	-0.0012826	411	56.6824	0		interaction	-0.0036991	-0.0039444	0.00221438	0.00160332	-1.67048	-2.46017	0.0951496	0.0140617	0.00350761	0.00133211	2.63313	0.00859576	0.00859576	0.00124016
B_naive	7:23724778_A	CCDC126	0.243205	6.02e-07	0.00868851	0.0013121	0.00919338	0.00198583	0.00309988	0.00177782	411	46.348	0		interaction	-0.0028644	-0.0009817	0.00380936	0.00157112	-0.751927	-0.624864	0.452279	0.532209	0.00551524	0.0022867	2.41188	0.0160566	0.0160566	0.00166456
B_naive	7:157335738_C	PTPRN2	-0.234472	1.54e-06	0.0121153	0.0029985	-0.0152622	-0.003418	-5.5e-05	-0.0036222	411	-61.9043	0		interaction	0.010489	0.0196079	0.00712654	0.00763448	1.47182	2.56833	0.141397	0.0103687	-0.0102039	0.00437192	-2.33396	0.0198027	0.0198027	0.00179719
B_naive	7:5510159_A	RNF216	-0.221255	5.95e-06	0.0480798	0.00969454	-0.013003	-0.0030369	-0.0005081	-0.0035768	411	-53.9867	0		interaction	0.00697835	0.00753446	0.00658872	0.00481096	1.05913	1.5661	0.289804	0.117653	-0.0077993	0.00392377	-1.9877	0.0471274	0.0471274	0.00293796
B_naive	7:1141528_C	ZFAND2A	0.241029	7.63e-07	0.00935977	0.00161759	0.0129861	0.0028126	0.00175066	0.00365636	411	49.3773	0		interaction	-0.0069818	-0.0117043	0.00633221	0.00552811	-1.10259	-2.11724	0.270483	0.0344956	0.00898878	0.00384875	2.33551	0.0197213	0.0197213	0.00179719
CD14_Mono	7:100878599_A	GNB2	-0.233982	2.51e-06	0.0412974	0.00460485	-0.120977	-0.0272622	-0.0206745	-0.0285035	396	-50.6056	0		interaction	0.036604	-0.008427	0.0407879	0.00917571	0.897422	-0.918398	0.369729	0.358651	-0.0489112	0.0247814	-1.9737	0.0487145	0.0487145	0.00300005
CD14_Mono	7:5526789_G	WIPI2	0.235885	2.07e-06	0.0315763	0.00389409	0.0322847	0.00695678	0.00119319	0.0080183	396	58.2837	0		interaction	-0.0139838	-0.0163401	0.0135356	0.0101556	-1.03311	-1.60897	0.301824	0.107966	0.0157363	0.00812398	1.93702	0.0530487	0.0530487	0.00318475
CD16_Mono	7:150308090_G	GIMAP7	-0.257339	1.27e-06	0.0337997	0.00253553	-0.102667	-0.0225759	-0.0010325	-0.021368	345	-60.7303	0		interaction	0.0367758	0.0156938	0.0342819	0.015632	1.07275	1.00395	0.283706	0.315702	-0.0458434	0.0206349	-2.22164	0.0265842	0.0265842	0.00205886
CD4_Naive	7:45957678_C	AC073115.7	0.304995	2.21e-10	7.29e-06	9.88e-07	0.00217473	0.00037181	0.00083782	0.00040799	415	49.3395	0		interaction	-0.0002074	-0.0002653	0.00084772	0.00034501	-0.244638	-0.768862	0.806789	0.442163	0.00107143	0.00050673	2.11442	0.0347349	0.0347349	0.00245619
CD4_Naive	7:24221825_T	CCDC126	0.208595	1.84e-05	0.0394673	0.0250297	0.00300757	0.00082283	0.00091874	0.00092117	415	34.4514	2.15e-260		interaction	0.00024742	-0.0001707	0.00189516	0.00065261	0.130552	-0.261537	0.896157	0.793734	0.00063485	0.0011548	0.549752	0.582616	0.582616	0.0207839
CD4_Naive	7:23737795_C	FAM221A	0.231263	1.92e-06	0.00924903	0.00364377	0.00190566	0.00043938	0.00073732	0.00052395	415	34.8071	9.51e-266		interaction	-0.0001674	-0.0009349	0.00102553	0.00077432	-0.16319	-1.20737	0.870403	0.227585	0.00093149	0.00061106	1.52439	0.127739	0.127739	0.00572751
CD4_Naive	7:17192272_T	HDAC9	0.210357	1.55e-05	0.0329046	0.0217746	0.00069995	0.00021902	2.72e-05	0.00023413	415	42.7461	0		interaction	-0.0004442	-0.0003175	0.00048136	0.00019366	-0.922733	-1.6397	0.356376	0.101393	0.00046216	0.00029289	1.57792	0.114912	0.114912	0.00535364
CD4_Naive	7:22382843_C	IGF2BP3	0.217688	7.64e-06	0.0167429	0.011987	0.0002757	0.00010648	4.59e-05	0.00012497	415	28.5133	4e-179		interaction	-0.0001088	-5.99e-05	0.00024466	0.00012733	-0.444544	-0.470553	0.656749	0.638066	0.00015504	0.00014976	1.03523	0.300822	0.300822	0.0113383
CD4_Naive	7:54816960_A	LANCL2	-0.211211	1.43e-05	0.0302732	0.0203554	-0.0022702	-0.0005345	0.00033799	0.0006099	415	-65.515	0		interaction	0.00236866	0.00031749	0.00123094	0.00063929	1.92426	0.496625	0.0546148	0.619567	-0.0020676	0.00075218	-2.74888	0.00609125	0.00609125	0.0010388
CD4_Naive	7:128117227_A	METTL2B	0.231939	1.79e-06	0.00896032	0.00342428	0.00795098	0.00168294	0.00084321	0.0020307	415	54.9006	0		interaction	-0.0051229	-0.0018319	0.00394822	0.00091576	-1.29753	-2.00043	0.19476	0.045733	0.00574381	0.00238238	2.41096	0.0160964	0.0160964	0.00166456
CD4_Naive	7:156263365_T	NOM1	0.213406	1.16e-05	0.0247543	0.0170544	0.00706867	0.00165339	0.00105646	0.0017725	415	50.5286	0		interaction	-0.0020291	-0.0043949	0.00338718	0.00371957	-0.599048	-1.18155	0.549281	0.237673	0.00307415	0.00210527	1.46022	0.144555	0.144555	0.00627126
CD4_Naive	7:1304898_A	PRKAR1B	0.209161	1.74e-05	0.0371987	0.0239584	0.00652675	0.0015741	-0.000815	-0.0017246	415	64.0544	0		interaction	-0.0061225	-0.0031351	0.00349581	0.00095325	-1.75138	-3.28886	0.0801969	0.00104225	0.0051935	0.00212306	2.44624	0.0146127	0.0146127	0.00158921
CD4_Naive	7:77335673_G	RSBN1L	-0.214311	1.06e-05	0.022822	0.0158422	-0.0095994	-0.0023812	-0.002449	-0.0029251	415	-38.6195	0		interaction	0.00215614	0.00561936	0.00492642	0.00353009	0.437669	1.59185	0.661724	0.111746	-0.0043963	0.00289682	-1.51764	0.129431	0.129431	0.00576728
CD4_Naive	7:140490207_C	SLC37A3	-0.21355	1.14e-05	0.024437	0.0168574	-0.0065719	-0.0014253	-0.0010925	-0.0017045	415	-50.2391	0		interaction	0.00187072	0.00080844	0.00312589	0.00106121	0.598459	0.761808	0.549674	0.44636	-0.0029005	0.00192544	-1.50639	0.132293	0.132293	0.00586554
CD4_Naive	7:24514635_C	STK31	0.210394	1.55e-05	0.032784	0.0217114	0.00039261	0.0001998	-0.000157	-0.0001827	415	41.3559	0		interaction	-0.0004458	-8.71e-05	0.00041699	0.00011621	-1.06898	-0.749608	0.285347	0.453673	0.00028946	0.00025267	1.14558	0.252252	0.252252	0.00978928
CD4_Naive	7:128148679_G	TNPO3	-0.207634	2.01e-05	0.0436219	0.0269886	-0.0035602	-0.0008013	0.00038827	0.00098033	415	-63.5286	0		interaction	0.00223216	0.00160456	0.00190058	0.0009585	1.17446	1.67403	0.240498	0.0944482	-0.0019435	0.00113781	-1.7081	0.0879387	0.0879387	0.00441303
CD4_Naive	7:6109159_G	TNRC18	0.207494	2.04e-05	0.0442564	0.0272905	0.00245832	0.00051117	-0.0005288	-0.0007633	415	66.2426	0		interaction	-0.0031122	-0.0010088	0.00134636	0.00057045	-2.31154	-1.76844	0.0210124	0.0773022	0.00253161	0.00082228	3.07878	0.00213714	0.00213714	0.00066494
CD4_Naive	7:63671568_G	ZNF680	0.224057	4.04e-06	0.0111328	0.00696377	0.00385696	0.00088054	0.00146372	0.00110353	415	34.5337	1.25e-261		interaction	-0.0006054	-0.0040926	0.00209258	0.00187844	-0.289286	-2.17873	0.772424	0.0295926	0.0019546	0.00125383	1.5589	0.119347	0.119347	0.00547474
CD4_Naive	7:149107539_A	ZNF746	-0.218241	7.23e-06	0.0159483	0.0114389	-0.002326	-0.0005843	-0.0004683	-0.0008394	415	-37.0016	5.39e-300		interaction	0.00094699	0.00057802	0.00154322	0.00046405	0.613643	1.24561	0.539596	0.213209	-0.0014451	0.00092661	-1.55958	0.119187	0.119187	0.00547441
CD4_TCM	7:15721466_A	ANKMY2	0.230557	2.07e-06	0.00890967	0.00388725	0.00240345	0.00052929	-6.08e-05	-0.0005746	415	64.2583	0		interaction	-0.0018866	-0.0003013	0.00124321	0.00082632	-1.51749	-0.364642	0.129469	0.715459	0.00184479	0.00074062	2.49085	0.0129106	0.0129106	0.00152457
CD4_TCM	7:28508952_C	CREB5	0.218825	6.83e-06	0.0144535	0.0108991	0.00039823	0.00015032	-3.47e-05	-0.0001883	415	36.6119	9.24e-294		interaction	-0.0002383	-0.0002451	0.0003699	0.00013584	-0.644214	-1.80467	0.519589	0.0714375	0.00022079	0.00022364	0.987265	0.32376	0.32376	0.0121429
CD4_TCM	7:30985431_A	GARS	0.218426	7.1e-06	0.0151091	0.0112641	0.00514776	0.00129732	-0.0012446	-0.0013892	415	68.5091	0		interaction	-0.0056257	-0.0022967	0.00277132	0.0014294	-2.02997	-1.6068	0.0426327	0.108426	0.00431532	0.00166993	2.58413	0.00990808	0.00990808	0.00134938
B_intermediate	8:96737128_C	PTDSS1	0.232636	2.09e-06	0.0349095	0.00393461	0.0382817	0.00783756	0.00585508	0.00896811	407	54.9259	0		interaction	-0.0169783	-0.0143719	0.0160962	0.00426464	-1.0548	-3.37	0.291783	0.00078177	0.021711	0.0096196	2.25696	0.024236	0.024236	0.00196824
B_intermediate	8:98773471_G	TSPYL5	0.237278	1.29e-06	0.0179235	0.00256767	0.00349283	0.00174593	-0.0006273	-0.001312	407	38.0607	0		interaction	-0.0037584	-0.0001882	0.00312089	0.00132861	-1.20426	-0.141683	0.228787	0.88736	0.00295456	0.00191432	1.5434	0.123064	0.123064	0.00560928
B_memory	8:548788_G	ERICH1	-0.22578	4.33e-06	0.0469737	0.00740093	-0.0428723	-0.0092036	-0.0120147	-0.0097527	406	-46.3667	0		interaction	0.00734944	0.0265248	0.0158304	0.0140001	0.464261	1.89462	0.642567	0.0584459	-0.0159316	0.00966319	-1.64869	0.0995417	0.0995417	0.00485901
B_naive	8:38627361_C	TACC1	-0.215949	1e-05	0.036259	0.0150697	-0.0121939	-0.0030349	-0.00769	-0.0045317	411	-16.7415	3.27e-63		interaction	-0.0033129	-0.0067912	0.0074699	0.00567725	-0.443505	-1.19622	0.6575	0.231904	-0.0032161	0.0044099	-0.729279	0.466008	0.466008	0.0168936
B_naive	8:74487451_C	TCEB1	-0.215163	1.08e-05	0.0382835	0.0160641	-0.0216645	-0.005398	0.00334375	0.00568643	411	-64.6633	0		interaction	0.0224278	0.00662696	0.0101203	0.00411121	2.21612	1.61193	0.0269164	0.107305	-0.019643	0.00620513	-3.16561	0.00159618	0.00159618	0.00058826
B_naive	8:79593748_C	ZC2HC1A	0.240597	8e-07	0.00888064	0.00168534	0.00875316	0.00248318	0.00181815	0.00226216	411	41.8549	0		interaction	-0.0039938	-0.000201	0.0047027	0.00160395	-0.849252	-0.125327	0.395952	0.900291	0.00578885	0.00282987	2.04562	0.0410649	0.0410649	0.00272173
B_naive	8:17418800_A	ZDHHC2	0.245503	4.67e-07	0.00526015	0.00104772	0.0151863	0.00298758	-0.0043318	-0.0036708	411	83.6039	0		interaction	-0.0188309	-0.0081722	0.0066848	0.00228393	-2.81698	-3.57812	0.00494691	0.00036332	0.0145613	0.00404497	3.59985	0.00033464	0.00033464	0.00041543
CD4_Naive	8:11745820_A	CTSB	-0.223711	4.18e-06	0.0105211	0.00717939	-0.0070298	-0.0016945	-0.0007558	-0.0022392	415	-45.5154	0		interaction	0.00526285	-0.0006624	0.00381293	0.00300475	1.38026	-0.220467	0.167825	0.825554	-0.0059929	0.00230708	-2.59762	0.00952997	0.00952997	0.0013268
CD4_Naive	8:104357600_T	DCAF13	-0.260571	7.22e-08	0.00041329	0.00019723	-0.0076959	-0.0017944	-0.0024583	-0.0020299	415	-39.3827	0		interaction	0.00229149	0.00239545	0.004033	0.00096372	0.568186	2.48562	0.570041	0.0131006	-0.0044432	0.00240917	-1.84428	0.0654487	0.0654487	0.00360275
CD4_Naive	8:131467319_A	FAM49B	-0.220084	6.02e-06	0.0145866	0.00979385	-0.0133829	-0.003074	-0.0031127	-0.0029634	415	-49.0001	0		interaction	0.00019796	-0.0016204	0.00501892	0.00450042	0.0394432	-0.360046	0.968545	0.718891	-0.0027503	0.00312112	-0.881194	0.378432	0.378432	0.0139305
CD4_Naive	8:11712443_C	FAM85A	-0.228019	2.69e-06	0.00740311	0.00488559	-0.0023162	-0.0005086	-0.0010682	-0.0006624	415	-30.4419	7.68e-204		interaction	0.00016372	0.00025712	0.00126783	0.0005921	0.129136	0.43425	0.897277	0.664204	-0.0011948	0.00075291	-1.58697	0.112847	0.112847	0.00527116
CD4_Naive	8:104221137_G	FZD6	-0.253301	1.69e-07	0.00087535	0.00042475	-0.001555	-0.0003727	-0.0002494	-0.0004464	415	-45.7407	0		interaction	0.00063083	-0.0002685	0.00084928	0.00033658	0.742781	-0.797787	0.457795	0.42519	-0.0009025	0.00052119	-1.73162	0.0836597	0.0836597	0.00428238
CD4_Naive	8:144285713_A	LY6E	-0.207769	1.99e-05	0.0412203	0.0266988	-0.0295359	-0.0076502	-0.0139977	-0.0077485	415	-29.0702	4.27e-186		interaction	-0.0026717	-0.0258444	0.0104926	0.00491311	-0.254627	-5.26028	0.799066	1.77e-07	-0.0062592	0.00639183	-0.979258	0.327698	0.327698	0.0122648
CD4_Naive	8:92325913_G	OTUD6B	-0.220126	6e-06	0.0145338	0.00976003	-0.0028438	-0.0006977	-0.0012768	-0.0008245	415	-29.5558	2.77e-192		interaction	-0.0007046	0.00043047	0.00159398	0.00144495	-0.442024	0.297913	0.65857	0.765833	-0.0006901	0.00096645	-0.714008	0.475394	0.475394	0.017199
CD4_Naive	8:23474953_C	SLC25A37	0.222303	4.82e-06	0.0119494	0.00811945	0.00677033	0.00157527	0.00223636	0.0015114	415	42.3092	0		interaction	-0.0009048	-0.0041464	0.00301316	0.00236399	-0.300287	-1.75399	0.764023	0.0797493	0.00306298	0.00183181	1.6721	0.0948273	0.0948273	0.00467996
CD4_Naive	8:75038136_C	STAU2	-0.211551	1.39e-05	0.0295743	0.0198009	-0.004917	-0.0012191	0.00086388	0.00138454	415	-63.8372	0		interaction	0.00475741	0.00260346	0.00266314	0.00100108	1.78639	2.60066	0.0743499	0.0094466	-0.0040736	0.00162655	-2.50442	0.0124289	0.0124289	0.00148955
CD4_Naive	8:125567019_G	TRMT12	0.25253	1.85e-07	0.00095188	0.00046008	0.00296161	0.00059587	0.00035064	0.00066678	415	59.4805	0		interaction	-0.0012576	-0.0010927	0.00130689	0.00060648	-0.96226	-1.80176	0.33616	0.0718953	0.00166547	0.0008059	2.0666	0.0390378	0.0390378	0.00261965
CD4_TCM	8:144836806_A	ADCK5	-0.223703	4.19e-06	0.0136397	0.00718392	-0.0034179	-0.0008049	-2.53e-05	-0.0007471	415	-62.9343	0		interaction	0.00309454	0.00215183	0.00170705	0.00070901	1.8128	3.03499	0.0701727	0.00246976	-0.0030778	0.00103734	-2.96704	0.00308084	0.00308084	0.00074053
CD4_TCM	8:38587149_A	ASH2L	0.221385	5.29e-06	0.0154479	0.00875882	0.00491609	0.00127971	0.00092674	0.00114641	415	47.3014	0		interaction	-0.0011695	0.00063353	0.00249358	0.0010272	-0.468985	0.616752	0.639186	0.537543	0.00212894	0.00152356	1.39735	0.162629	0.162629	0.0068782
CD4_TCM	8:142132965_G	DENND3	-0.228722	2.5e-06	0.0114266	0.00458625	-0.0036003	-0.0007412	-0.0004189	-0.000833	415	-58.1237	0		interaction	0.0012623	0.0024003	0.00164698	0.00182531	0.766434	1.31501	0.443605	0.188818	-0.0016561	0.00100193	-1.65295	0.0986659	0.0986659	0.00482943
CD4_TCM	8:94690786_G	FAM92A1	0.235924	1.17e-06	0.00726174	0.00236164	0.00137439	0.0002583	0.00054668	0.00021276	415	50.3876	0		interaction	1.62e-05	-0.0001923	0.00052182	0.00028553	0.0311285	-0.673455	0.975174	0.500818	0.0005544	0.00031996	1.73271	0.0834655	0.0834655	0.00427857
B_intermediate	9:96918293_C	PHF2	0.239518	1.02e-06	0.0252374	0.00208131	0.00620677	0.00209899	0.00039872	0.00216003	407	38.9034	0		interaction	-0.0013823	-9.66e-05	0.00443737	0.00305351	-0.311518	-0.0316225	0.755475	0.97478	0.00211683	0.00264666	0.79981	0.42402	0.42402	0.0154655
B_intermediate	9:71562780_T	PIP5K1B	-0.237404	1.27e-06	0.0273739	0.00253773	-0.0229661	-0.0047846	-0.0020176	-0.0055762	407	-57.5185	0		interaction	0.0129397	0.00541609	0.0104806	0.00349329	1.23463	1.55043	0.21727	0.121371	-0.0150222	0.00627142	-2.39534	0.0167968	0.0167968	0.00169873
B_memory	9:82185372_G	TLE4	0.25428	2.06e-07	0.00601898	0.00050633	0.0338716	0.00727263	0.0140802	0.00726795	406	38.7858	0		interaction	-0.0002616	-0.0063791	0.0133776	0.00931613	-0.0195553	-0.684741	0.984402	0.493674	0.0124987	0.00816603	1.53057	0.126208	0.126208	0.00569519
B_naive	9:136362682_G	SLC2A6	0.226939	3.36e-06	0.0487728	0.00593704	0.0182316	0.00463092	-0.0030807	-0.0046098	411	66.1243	0		interaction	-0.0201126	-0.0009293	0.00939827	0.0031268	-2.14003	-0.297199	0.0326032	0.766378	0.0169754	0.00555713	3.05471	0.00231476	0.00231476	0.00068868
CD14_Mono	9:136647997_T	VAV2	0.262103	1.21e-07	0.0157313	0.00031391	0.0106766	0.00231683	0.00165785	0.00243892	396	53.3517	0		interaction	-0.0042375	-0.0074852	0.00467577	0.00360986	-0.906273	-2.07353	0.365029	0.0384007	0.00581565	0.00282378	2.05953	0.0397249	0.0397249	0.00265182
CD16_Mono	9:95583518_C	CENPP	0.276269	1.84e-07	0.00484222	0.00045784	0.00764708	0.00351659	0.00200059	0.00283451	345	23.2201	1.43e-119		interaction	-0.0028494	-0.0003373	0.00652729	0.00307255	-0.436542	-0.109787	0.66256	0.912605	0.00477229	0.00406331	1.17448	0.240548	0.240548	0.00944779
CD16_Mono	9:19312324_C	DENND4C	-0.267711	4.49e-07	0.0125633	0.00101118	-0.0159676	-0.0043107	0.00134236	0.00378365	345	-56.0554	0		interaction	0.0122434	0.0123939	0.00781697	0.00655979	1.56626	1.88938	0.11768	0.0591994	-0.0114026	0.00471688	-2.4174	0.0158526	0.0158526	0.00165693
CD4_Naive	9:117188714_C	AKNA	0.212779	1.23e-05	0.0406716	0.0179334	0.010337	0.00223411	-0.0001612	-0.0030863	415	56.1312	0		interaction	-0.00678	-0.009148	0.0050471	0.00260654	-1.34334	-3.50965	0.179477	0.00046938	0.00714858	0.00301421	2.37163	0.0179049	0.0179049	0.00173617
CD4_Naive	9:139050647_G	C9orf69	-0.224142	4e-06	0.0189966	0.00691324	-0.003556	-0.0008182	-0.0002516	-0.000903	415	-55.2411	0		interaction	0.00220794	0.00250362	0.00182525	0.00153087	1.20966	1.63542	0.226705	0.102287	-0.002351	0.00109801	-2.14118	0.0325086	0.0325086	0.00233569
CD4_Naive	9:89959729_A	CDK20	0.211815	1.35e-05	0.0434998	0.0193922	0.0023353	0.00062472	0.00010811	0.00072732	415	47.3217	0		interaction	-0.0011412	-0.0003029	0.00141481	0.00041938	-0.806646	-0.722155	0.420069	0.470374	0.00127053	0.00084822	1.49788	0.134491	0.134491	0.0059483
CD4_Naive	9:101869278_A	CORO2A	0.252569	1.84e-07	0.00131579	0.00045822	0.00282201	0.00069545	-0.0001598	-0.0007738	415	58.3845	0		interaction	-0.0026497	-0.001781	0.00160191	0.00070669	-1.6541	-2.5202	0.0984322	0.0118889	0.0024923	0.00097527	2.5555	0.0107554	0.0107554	0.00137934
CD4_Naive	9:19397040_A	DENND4C	0.212717	1.24e-05	0.0408364	0.0180223	0.00431915	0.00103793	0.00044268	0.00117514	415	50.3672	0		interaction	-0.0021245	-0.0019379	0.00237914	0.00104751	-0.89295	-1.85004	0.372106	0.0646124	0.00246661	0.00141942	1.73775	0.082573	0.082573	0.00425108
CD4_Naive	9:34426124_C	NOL6	0.210364	1.55e-05	0.0489605	0.021762	0.00167804	0.00044538	-0.0006398	-0.0004996	415	70.5447	0		interaction	-0.0024679	-0.0036748	0.00103661	0.00100935	-2.38075	-3.64079	0.0174704	0.00028621	0.00190445	0.00062383	3.05283	0.00232892	0.00232892	0.00068868
CD4_Naive	9:140304779_G	NSMF	-0.230087	2.17e-06	0.0108469	0.00406311	-0.003116	-0.0006933	-0.0014412	-0.0008539	415	-31.0178	1.55e-211		interaction	-0.0004488	-0.0005554	0.00161238	0.001015	-0.278363	-0.547234	0.780793	0.584344	-0.0008759	0.00096542	-0.907305	0.364472	0.364472	0.0135
CD4_Naive	9:131766352_T	PHYHD1	-0.211553	1.39e-05	0.0443747	0.0198009	-0.0011248	-0.000256	-4.2e-05	-0.0005725	415	-35.1714	2.73e-271		interaction	0.00105816	0.00090239	0.00087131	0.00053268	1.21444	1.69406	0.224874	0.0905756	-0.0010677	0.00052621	-2.02899	0.0427325	0.0427325	0.00278511
CD4_Naive	9:34133634_A	PIGO	0.210214	1.58e-05	0.0496176	0.022023	0.00150662	0.00052922	-0.0002036	-0.0005387	415	46.1347	0		interaction	-0.0014181	-0.0001517	0.00116042	0.00057609	-1.22208	-0.263401	0.221977	0.792297	0.00124775	0.00070329	1.77415	0.0763527	0.0763527	0.00400425
CD4_Naive	9:95806365_G	SUSD3	-0.212936	1.21e-05	0.0402654	0.0177113	-0.0137764	-0.0032154	-0.0042204	-0.003701	415	-39.7071	0		interaction	0.00068937	5.54e-05	0.00623244	0.00290864	0.11061	0.019042	0.911949	0.984812	-0.0047532	0.00376386	-1.26284	0.20695	0.20695	0.00836696
CD4_TCM	9:130788376_T	AK1	-0.243396	5.19e-07	0.00421731	0.00115143	-0.0092303	-0.0021523	-0.001379	-0.002208	415	-51.8724	0		interaction	0.00535678	0.00084299	0.00469655	0.00093766	1.14058	0.899041	0.254328	0.368855	-0.0069162	0.00279222	-2.47695	0.0134212	0.0134212	0.00155915
CD4_TCM	9:130940121_A	C9orf16	0.244682	4.5e-07	0.00371991	0.00101345	0.0251785	0.00502916	0.00398398	0.00584803	415	55.9783	0		interaction	-0.0098504	-0.024703	0.00750641	0.00656477	-1.31227	-3.76297	0.189742	0.00017801	0.0128526	0.00443862	2.89562	0.00386926	0.00386926	0.00081438
CD4_TCM	9:33857365_A	CCL27	-0.220719	5.65e-06	0.0351163	0.00927739	-0.0011663	-0.0002951	-0.0002045	-0.0003266	415	-44.5155	0		interaction	0.00038827	5.84e-05	0.00068119	0.0003073	0.569996	0.189881	0.568813	0.849443	-0.0006261	0.00040916	-1.53025	0.126283	0.126283	0.00569519
CD4_TCM	9:4863952_G	ERMP1	-0.229146	2.39e-06	0.0257481	0.00441092	-0.0016497	-0.0003842	-0.0001283	-0.0004232	415	-54.2231	0		interaction	0.00082104	0.00074616	0.00088107	0.00084782	0.931872	0.880085	0.351635	0.379032	-0.0009262	0.00054175	-1.70968	0.0876458	0.0876458	0.00440451
CD4_TCM	9:78398661_G	GCNT1	0.225699	3.42e-06	0.0309678	0.00602427	0.00367175	0.00090695	0.00077416	0.00089247	415	46.3906	0		interaction	-0.0006014	-0.0004349	0.00201149	0.00050508	-0.298964	-0.861093	0.765032	0.3894	0.00161527	0.00119003	1.35734	0.174991	0.174991	0.00731457
CD4_TCM	9:138700679_C	GPSM1	0.224442	3.88e-06	0.0323437	0.00673288	0.00083353	0.00027694	0.00015309	0.00026301	415	36.2934	1.03e-288		interaction	-0.0005692	-0.0001284	0.00056655	0.00022957	-1.0046	-0.559249	0.315341	0.576121	0.00071845	0.00034775	2.06598	0.0390964	0.0390964	0.00261965
CD4_TCM	9:31629117_G	GVQW1	0.216131	8.9e-06	0.0388155	0.0136432	0.0002963	0.00011647	0.00011247	0.00011341	415	23.0355	1.03e-117		interaction	1.7e-05	-0.0001192	0.00023779	0.00012854	0.0715682	-0.927462	0.94296	0.353918	0.00010303	0.00014607	0.705295	0.480797	0.480797	0.0173562
CD4_TCM	1:209712889_C	HSD11B1	-0.211597	1.38e-05	0.0410823	0.0197341	-0.0006489	-0.0002206	0.00013629	0.00023671	415	-49.428	0		interaction	0.00083491	0.00036689	0.00049003	0.00027609	1.70382	1.32888	0.0887364	0.184202	-0.0007045	0.00029908	-2.35557	0.0186934	0.0186934	0.00178012
CD4_TCM	1:152813598_G	ILF2	0.21311	1.19e-05	0.0371704	0.0174621	0.0165761	0.00468787	-0.004382	-0.0058984	415	56.6668	0		interaction	-0.0176928	-0.0001541	0.0097954	0.00200669	-1.80624	-0.0768009	0.0711922	0.938798	0.0129182	0.00576182	2.24203	0.0251853	0.0251853	0.00201598
CD4_TCM	1:65205899_T	JAK1	-0.216331	8.73e-06	0.0317919	0.0134212	-0.0279446	-0.0071286	-0.0049415	-0.0077857	415	-44.3916	0		interaction	0.0102644	0.0118614	0.0116794	0.00317911	0.878846	3.73104	0.379703	0.0002018	-0.0140254	0.00694647	-2.01907	0.0437554	0.0437554	0.00280018
CD4_TCM	1:227212024_A	JMJD4	-0.215605	9.37e-06	0.0327935	0.0142537	-0.0068747	-0.0016284	-0.0010123	-0.0014668	415	-54.4933	0		interaction	0.00357936	0.00074054	0.00304469	0.00080765	1.17561	0.916912	0.240041	0.359418	-0.0044929	0.00194449	-2.31057	0.0210661	0.0210661	0.00183843
CD4_TCM	1:58925408_A	LINC01135	-0.221339	5.31e-06	0.0246782	0.0087955	-0.0006911	-0.000391	-0.0001781	-0.0004073	415	-18.507	9.07e-77		interaction	4.63e-05	7.16e-05	0.00088501	0.00018495	0.0523244	0.3869	0.958281	0.698915	-0.0002794	0.00054514	-0.512442	0.608459	0.608459	0.0216411
CD4_TCM	1:219102056_G	LYPLAL1	0.214863	1.01e-05	0.0339121	0.0151445	0.00480017	0.00122503	0.00021548	0.00127176	415	52.8921	0		interaction	-0.00316	-1.37e-06	0.00259897	0.00094122	-1.21587	-0.0014575	0.224331	0.998837	0.00336362	0.00157011	2.14229	0.0324195	0.0324195	0.00233398
CD4_TCM	1:45600074_T	MUTYH	0.222457	4.75e-06	0.0228265	0.00800932	0.0044661	0.00096571	-0.0007551	-0.0009333	415	79.1982	0		interaction	-0.0038314	-0.0048936	0.00197309	0.00179109	-1.94183	-2.73217	0.0524475	0.00640646	0.00337968	0.00118374	2.85508	0.00439465	0.00439465	0.00085248
CD4_TCM	1:146629691_A	NBPF12	0.212715	1.24e-05	0.0380697	0.0180257	0.00416425	0.00113892	0.00147126	0.00161148	415	27.8011	2.11e-170		interaction	-0.0011049	-0.0003232	0.00306158	0.00056542	-0.360902	-0.571601	0.718251	0.567725	0.00258344	0.00179272	1.44108	0.149887	0.149887	0.00646149
CD4_TCM	1:205752690_C	RAB7L1	-0.218259	7.22e-06	0.0293024	0.0114223	-0.0159791	-0.0034248	-0.0037202	-0.0042889	415	-45.5009	0		interaction	0.00481528	-2.06e-05	0.00769659	0.00155641	0.625638	-0.0132081	0.5317	0.989464	-0.0084452	0.00456273	-1.8509	0.0644885	0.0644885	0.00356635
CD4_TCM	1:235768722_A	RBM34	0.230937	1.99e-06	0.0119732	0.00375486	0.00608401	0.00131917	-0.0010973	-0.0014448	415	74.775	0		interaction	-0.0052648	-0.0025124	0.00291616	0.00159705	-1.8054	-1.57315	0.0713232	0.116011	0.00422268	0.00174414	2.42107	0.0156582	0.0156582	0.00164782
CD4_TCM	1:150991700_C	RFX5	0.210641	1.51e-05	0.0443693	0.0212991	0.00352366	0.00073624	0.00061537	0.00081986	415	53.7666	0		interaction	-0.0018221	-0.0020261	0.00166924	0.00129528	-1.09157	-1.56418	0.275295	0.118102	0.00240818	0.00101322	2.37675	0.0176595	0.0176595	0.00172641
CD4_TCM	1:153390245_C	S100A9	-0.224156	4e-06	0.0200678	0.0069042	-0.0394128	-0.0101867	0.00532997	0.012443	415	-56.6806	0		interaction	0.0357613	0.00053622	0.0200537	0.00557201	1.78328	0.0962339	0.0748544	0.923355	-0.0325632	0.0119825	-2.71756	0.00669401	0.00669401	0.00110376
CD4_TCM	1:150988961_T	TNFAIP8L2	0.212743	1.24e-05	0.0380025	0.0179838	0.0053069	0.00116712	0.00108435	0.0011689	415	52.076	0		interaction	-0.0011775	-0.0028838	0.00252714	0.00247392	-0.465953	-1.16568	0.641354	0.244033	0.00218064	0.00151572	1.43868	0.150565	0.150565	0.00647511
CD4_TCM	1:211772400_A	TRAF5	-0.222695	4.64e-06	0.0224319	0.00784871	-0.0112027	-0.0023487	0.0033141	0.00201045	415	-95.6543	0		interaction	0.0136211	0.00076128	0.00430393	0.00154495	3.16481	0.492756	0.00160033	0.622297	-0.0108351	0.00265661	-4.07855	4.9e-05	4.9e-05	0.00036097
CD4_TEM	1:39465139_C	NDUFS5	-0.246925	4.26e-07	0.0184498	0.00096432	-0.0876966	-0.016785	-0.048404	-0.0192498	409	-31.1137	7.87e-213		interaction	-0.0234029	0.00868675	0.0222497	0.0122555	-1.05183	0.708806	0.293144	0.478618	-0.0065036	0.0133759	-0.486213	0.626927	0.626927	0.0222097
CD8_Naive	1:65886398_C	LEPROT	0.228212	2.95e-06	0.036885	0.005297	0.0174442	0.00383653	0.00891539	0.00417403	411	30.4982	1.38e-204		interaction	0.00041761	-0.0087321	0.00799712	0.00579526	0.0522195	-1.50676	0.958365	0.132202	0.0073068	0.00483283	1.51191	0.130887	0.130887	0.00581763
CD8_Naive	1:204520209_T	MDM4	-0.237751	1.09e-06	0.0224063	0.00220976	-0.0366504	-0.008387	-0.0191992	-0.0093414	411	-28.1814	4.94e-175		interaction	-0.0085513	0.0118692	0.0147796	0.0134734	-0.578588	0.880938	0.563003	0.378573	-0.0072849	0.00897457	-0.811724	0.417152	0.417152	0.015246
CD8_Naive	1:24012945_T	MDS2	-0.232765	1.84e-06	0.0321961	0.00351242	-0.0152317	-0.0041681	-0.004628	-0.0045839	411	-34.697	4.37e-264		interaction	0.00344946	0.00650483	0.00851904	0.00564737	0.404912	1.15183	0.685633	0.249677	-0.0075686	0.00509075	-1.48674	0.137413	0.137413	0.00604356
CD8_Naive	1:16731276_C	PADI4	-0.238671	9.84e-07	0.02071	0.00202483	-0.0162371	-0.0037347	0.00095746	0.00398364	411	-63.8376	0		interaction	0.012014	0.0113648	0.00775762	0.00613464	1.54867	1.85257	0.121791	0.064252	-0.0119396	0.00473224	-2.52304	0.0117957	0.0117957	0.00146238
CD8_Naive	1:40549454_T	ZNF684	0.226049	3.68e-06	0.0431307	0.00642373	0.00603051	0.00157437	0.00082925	0.00196253	411	41.9104	0		interaction	-0.0016997	-0.0005282	0.00432501	0.00090609	-0.392982	-0.582954	0.69442	0.560062	0.00246088	0.00256779	0.958367	0.33812	0.33812	0.0125891
CD8_TCM	1:16007391_A	AGMAT	0.267164	1.45e-07	0.0185538	0.00036886	0.0218105	0.00493897	-0.0011629	-0.0048586	376	64.2985	0		interaction	-0.0149455	-0.0013187	0.00968706	0.0031052	-1.54283	-0.424681	0.123237	0.671175	0.0143217	0.00592245	2.4182	0.0158026	0.0158026	0.00165693
CD8_TEM	1:26481589_C	CD52	-0.236219	1.13e-06	0.00841046	0.00229634	-0.495938	-0.105867	0.102297	0.128751	415	-73.113	0		interaction	0.0784455	0.0639239	0.037706	0.0130016	2.08045	4.91661	0.0377472	1.03e-06	-0.0678357	0.0221817	-3.05818	0.00228812	0.00228812	0.00068868
CD8_TEM	1:21517361_G	EIF4G3	0.232166	1.75e-06	0.014763	0.00335143	0.00602514	0.00130855	0.00241548	0.00146207	415	37.4767	1.1e-307		interaction	-0.0013113	-0.0047728	0.00299793	0.00204311	-0.437387	-2.33605	0.661929	0.0196923	0.00345541	0.00179813	1.92167	0.054941	0.054941	0.00326006
CD8_TEM	1:46027355_C	IPP	0.220303	5.89e-06	0.0364918	0.00961763	0.00438494	0.00096031	0.00035276	0.0009605	415	60.4778	0		interaction	-0.0025647	-0.0028131	0.00199096	0.00139795	-1.2882	-2.01229	0.197986	0.0444663	0.00294234	0.00121494	2.4218	0.0156269	0.0156269	0.00164782
CD8_TEM	1:154787029_A	MTX1	-0.21743	7.84e-06	0.0473619	0.0122533	-0.0140244	-0.0033381	0.00108402	0.00306894	415	-67.876	0		interaction	0.0118476	0.00316577	0.00681407	0.00160909	1.73869	1.96743	0.0824072	0.0494187	-0.0106835	0.00400989	-2.66428	0.00784378	0.00784378	0.0011842
CD8_TEM	1:19977525_T	NBL1	0.22751	2.84e-06	0.0269955	0.00511829	0.00418486	0.00085612	0.00100119	0.00067376	415	59.5315	0		interaction	-0.0012382	-0.0018309	0.00159161	0.00111652	-0.777978	-1.63984	0.436772	0.101364	0.00226897	0.00096842	2.34295	0.0193338	0.0193338	0.00179719
CD8_TEM	1:110055806_T	PSRC1	-0.23055	2.07e-06	0.0189591	0.00388991	-0.0013735	-0.0005503	-0.0005484	-0.0003984	415	-24.741	1.94e-135		interaction	6.85e-06	7.12e-05	0.00100713	0.00033311	0.00679942	0.2136	0.994576	0.830904	-0.0004982	0.0006142	-0.811152	0.417478	0.417478	0.015246
DC	1:26601570_G	SH3BGRL3	0.356724	1.31e-11	0.00011772	7.2e-08	0.962634	0.124117	0.277479	0.104301	339	77.8117	0		interaction	-0.0318853	-0.0051607	0.0466959	0.0199992	-0.682829	-0.258046	0.494931	0.796444	0.0845177	0.0290544	2.90895	0.00373622	0.00373622	0.00080532
NK	1:245352307_A	ADSS	-0.233365	1.54e-06	0.0143302	0.00299829	-0.0230226	-0.0050464	0.00427119	0.00531513	415	-75.8638	0		interaction	0.0226024	0.0276796	0.0100742	0.0115212	2.2436	2.40249	0.0250838	0.0164714	-0.0187961	0.00602979	-3.1172	0.00187968	0.00187968	0.00061142
NK	1:96008701_T	CNN3	-0.222956	4.52e-06	0.027213	0.00767348	-0.0013446	-0.0006836	-1.48e-05	-0.0004248	415	-33.6615	1.06e-248		interaction	0.00040902	0.00047564	0.00113795	0.00023964	0.359437	1.98478	0.719347	0.0474508	-0.0004997	0.00070914	-0.704658	0.481193	0.481193	0.0173562
NK	1:167122967_T	DCAF6	-0.216154	8.88e-06	0.0497451	0.0136162	-0.0057841	-0.0013085	-0.001088	-0.0012782	415	-52.3006	0		interaction	0.00310135	0.00274211	0.00265792	0.00232151	1.16684	1.18118	0.243564	0.237823	-0.0041568	0.00162567	-2.55699	0.0107098	0.0107098	0.00137934
NK	1:161500130_G	FCGR3A	0.227944	2.71e-06	0.0227801	0.00491866	0.112983	0.0258985	0.0184963	0.0240643	415	54.4463	0		interaction	-0.0207392	0.00977306	0.0202141	0.0106645	-1.02598	0.916412	0.305157	0.359679	0.028175	0.012254	2.29925	0.021703	0.021703	0.00186899
NK	1:26838654_G	MTFR1L	-0.222536	4.71e-06	0.0279074	0.00795508	-0.0079354	-0.0016612	0.00096153	0.00169256	415	-76.4232	0		interaction	0.00795918	0.00010807	0.00345673	0.00162635	2.30252	0.0664508	0.0215174	0.947033	-0.0068515	0.00211573	-3.23836	0.00124312	0.00124312	0.00057464
NK	1:1034243_T	NADK	-0.220799	5.61e-06	0.0316838	0.00921431	-0.0095717	-0.0023117	0.00121628	0.00239093	415	-66.0817	0		interaction	0.00849291	0.00113922	0.00476764	0.00168629	1.78137	0.675577	0.0751665	0.49947	-0.0075372	0.00290627	-2.59342	0.0096462	0.0096462	0.00133658
[truncated: 485 more rows]

## Sheet: Table12_male_specific_eqtls
cell_type	snpid	geneid	estimate	p.value	localFDR	global_qvalue	f_beta	f_se	m_beta	m_se	n	z_stat	p_value	model	estimate_genotype	estimate_sex	std.error_genotype	std.error_sex	statistic_genotype	statistic_sex	p.value_genotype	p.value_sex	estimate_genotype.sex	std.error_genotype.sex	statistic_genotype.sex	p.value_genotype.sex	pvalues	fdr
[truncated: 990 more rows]

[truncated: 8 more sheets: Table13_sex_interacting_eqtls, Table14_Xescape_genes, TableS15_PAR_genes, Table16_MHC_genes, Table18_PAR_eqtls, Table19_nonPAR_eqtls, Table22_coexpclusters, Table23_azimuth_cell_markers]
